# Supplementary material for: catena-Poly[[[tetra­quazinc(II)]-μ-2,5-dihydroxy­benzene-1,4-diacetato-κ2 O 1:O 4] dihydrate]
Source: Acta Crystallogr Sect E Struct Rep Online. 2008 Nov 8;64(Pt 12):m1505. doi: 10.1107/S1600536808035514 (PMC2960134; doi:10.1107/S1600536808035514)
Supplement: Supplementary file 1 [file e-64-m1505-sup1.cif]

##############################################################################
###                                                                        ###
###        Electronic paper (Acta Crystallographica Section E)             ###
###                                                                        ###
##############################################################################
#                                                                            #
# This CIF contains the data in a paper accepted for publication in Acta     #
# Crystallographica Section E. It conforms to the requirements of Notes      #
# for Authors for Section E, and has been peer reviewed under the auspices   #
# of the IUCr Commission on Journals.                                        #
#                                                                            #
# Full details of the Crystallographic Information File format               #
# are given in the paper "The Crystallographic Information File (CIF):       #
# a New Standard Archive File for Crystallography" by S. R. Hall, F. H.      #
# Allen and I. D. Brown [Acta Cryst. (1991), A47, 655-685].                  #
#                                                                            #
# The current version of the core CIF dictionary is obtainable from          #
# ftp://ftp.iucr.org/pub/cif_core.dic. The current version number is 2.4.    #
#                                                                            #
# Software is freely available for graphical display of the structure(s) in  #
# this CIF.  For information consult the CIF home page http://www.iucr.org/  #
# cif/home.html                                                              #
#                                                                            #
# This file may be used for bona fide research purposes within the           #
# scientific community so long as proper attribution is given to the journal # 
# article from which it was obtained.                                        #
#                                                                            #
##############################################################################
                                             
data_global
_audit_creation_method     'form.cif (version 2.0)'
_journal_data_validation_number     ?
_journal_date_recd_electronic     2008-09-04
_journal_date_accepted     2008-10-30
_journal_name_full     'Acta Crystallographica, Section E'
_journal_year     2008
_journal_volume     64
_journal_issue     12
_journal_page_first     m1505
_journal_page_last     m1505
_journal_paper_category     QM
_journal_coeditor_code     BQ2094
_publ_contact_author_name     'Liang Wang'
_publ_contact_author_address
;
Department of Environmental Engineering,
Polytechnic Tianjin University,
Tianjin 300160,
People's Republic of China
;
_publ_contact_author_email     mashi7822@163.com
_publ_contact_author_fax     +86-22-24528017
_publ_contact_author_phone     +86-22-24528163
_publ_section_title
;\
<i>catena</i>-Poly[[[tetraquazinc(II)]-\m-2,5-dihydroxybenzene-1,4-diacetato-\
\k^2^<i>O</i>^1^:<i>O</i>^4^] dihydrate]
;
loop_
    _publ_author_name
    _publ_author_address
    'Liang Wang'
;
Department of Environmental Engineering,
Polytechnic Tianjin University,
Tianjin 300160,
People's Republic of China
;
    'Hongwei Zhang'
;
Department of Environmental Engineering,
Polytechnic Tianjin University,
Tianjin 300160,
People's Republic of China
;
    'Lin Yue'
;
Tianjin Tianle International Engineering Consulting Co.,
Tianjin 300203,
People's Republic of China
;
    'Zhaohui Zhang'
;
Department of Environmental Engineering,
Polytechnic Tianjin University,
Tianjin 300160,
People's Republic of China
;
data_I
_chemical_name_systematic
;
catena-Poly[[[tetraquazinc(II)]-\m-2,5-dihydroxybenzene-1,4-diacetato-
\k^2^<i>O</i>^1^:<i>O</i>^4^] dihydrate]
;
_chemical_name_common     ?
_chemical_formula_moiety     'C10 H16 O10 Zn, 2(H2O)'
_chemical_formula_sum     'C10 H20 O12 Zn'
_chemical_formula_structural     ?
_chemical_formula_analytical     'C10 H20 O12 Zn'
_chemical_formula_iupac     '[Zn (C10 H8 O6) (H2 O)4], 2H2 O'
_chemical_formula_weight     397.63
_chemical_melting_point     ?
_symmetry_cell_setting     Monoclinic
_symmetry_space_group_name_H-M     'P 21/c'
_symmetry_space_group_name_Hall     -P2ybc
loop_
    _symmetry_equiv_pos_as_xyz
    'x, y, z'
    '-x, y+1/2, -z+1/2'
    '-x, -y, -z'
    'x, -y-1/2, z-1/2'
_cell_length_a     11.122(2)
_cell_length_b     7.5176(15)
_cell_length_c     8.6417(17)
_cell_angle_alpha     90.00
_cell_angle_beta     95.12(3)
_cell_angle_gamma     90.00
_cell_volume     719.7(2)
_cell_formula_units_Z     2
_cell_measurement_reflns_used     1803
_cell_measurement_theta_min     2.8643
_cell_measurement_theta_max     28.6436
_cell_measurement_temperature     113(2)
_exptl_crystal_description     Prism
_exptl_crystal_colour     Colorless
_exptl_crystal_size_max     0.32
_exptl_crystal_size_mid     0.24
_exptl_crystal_size_min     0.10
_exptl_crystal_size_rad     ?
_exptl_crystal_density_diffrn     1.835
_exptl_crystal_density_meas     ?
_exptl_crystal_density_method     'not measured'
_exptl_crystal_F_000     412
_exptl_absorpt_coefficient_mu     1.772
_exptl_absorpt_correction_type     multi-scan
_exptl_absorpt_process_details     '(CrystalStructure; Rigaku/MSC, 2005)'
_exptl_absorpt_correction_T_min     0.6009
_exptl_absorpt_correction_T_max     0.8427
_exptl_special_details
;
;
_diffrn_ambient_temperature     113(2)
_diffrn_radiation_type     MoK\a
_diffrn_radiation_wavelength     0.71073
_diffrn_radiation_source     'rotating anode'
_diffrn_radiation_monochromator     graphite
_diffrn_measurement_device_type     'Rigaku Saturn'
_diffrn_measurement_method     \w
_diffrn_detector_area_resol_mean     ?
_diffrn_reflns_number     6863
_diffrn_reflns_av_R_equivalents     0.0406
_diffrn_reflns_av_sigmaI/netI     0.0419
_diffrn_reflns_theta_min     1.84
_diffrn_reflns_theta_max     28.61
_diffrn_reflns_theta_full     28.61
_diffrn_measured_fraction_theta_max     0.993
_diffrn_measured_fraction_theta_full     0.993
_diffrn_reflns_limit_h_min     -14
_diffrn_reflns_limit_h_max     14
_diffrn_reflns_limit_k_min     -10
_diffrn_reflns_limit_k_max     10
_diffrn_reflns_limit_l_min     -10
_diffrn_reflns_limit_l_max     11
_diffrn_reflns_reduction_process     'Lp corrections applied'
_diffrn_standards_number     0
_diffrn_standards_interval_count     0
_diffrn_standards_interval_time     0
_diffrn_standards_decay_%     0
loop_
    _diffrn_standard_refln_index_h
    _diffrn_standard_refln_index_k
    _diffrn_standard_refln_index_l
    ? ? ?
_refine_special_details
;
Refinement of <i>F</i>^2^ against ALL reflections. The weighted <i>R</i>-factor
<i>wR</i> and goodness of fit <i>S</i> are based on <i>F</i>^2^, conventional
<i>R</i>-factors <i>R</i> are based on <i>F</i>, with <i>F</i> set to zero for
negative <i>F</i>^2^. The threshold expression of <i>F</i>^2^ >
\s(<i>F</i>^2^) is used only for calculating <i>R</i>-factors(gt) <i>etc</i>.
and is not relevant to the choice of reflections for refinement.
<i>R</i>-factors based on <i>F</i>^2^ are statistically about twice as large
as those based on <i>F</i>, and <i>R</i>- factors based on ALL data will be
even larger.
;
_reflns_number_total     1833
_reflns_number_gt     1405
_reflns_threshold_expression     I>2\s(I)
_refine_ls_structure_factor_coef     Fsqd
_refine_ls_matrix_type     full
_refine_ls_R_factor_all     0.0439
_refine_ls_R_factor_gt     0.0323
_refine_ls_wR_factor_all     ?
_refine_ls_wR_factor_ref     0.1171
_refine_ls_goodness_of_fit_all     ?
_refine_ls_goodness_of_fit_ref     1.171
_refine_ls_restrained_S_all     1.170
_refine_ls_restrained_S_obs     ?
_refine_ls_number_reflns     1833
_refine_ls_number_parameters     125
_refine_ls_number_restraints     9
_refine_ls_number_constraints     ?
_refine_ls_hydrogen_treatment     mixed
_refine_ls_weighting_scheme     calc
_refine_ls_weighting_details
         'calc w=1/[\s^2^(Fo^2^)+(0.0565P)^2^+0.7652P] where P=(Fo^2^+2Fc^2^)/3'
_refine_ls_shift/su_max     0.000
_refine_ls_shift/su_mean     0.000
_refine_diff_density_max     0.596
_refine_diff_density_min     -0.660
_refine_ls_extinction_method     none
_refine_ls_extinction_coef     ?
_refine_ls_abs_structure_details     ?
_refine_ls_abs_structure_Flack     ?
_refine_ls_abs_structure_Rogers     ?
loop_
    _atom_type_symbol
    _atom_type_description
    _atom_type_scat_dispersion_real
    _atom_type_scat_dispersion_imag
    _atom_type_scat_source
    'C' 'C' 0.0033 0.0016
                         'International Tables Vol C Tables 4.2.6.8 and 6.1.1.4'
    'H' 'H' 0.0000 0.0000
                         'International Tables Vol C Tables 4.2.6.8 and 6.1.1.4'
    'O' 'O' 0.0106 0.0060
                         'International Tables Vol C Tables 4.2.6.8 and 6.1.1.4'
    'Zn' 'Zn' 0.2839 1.4301
                         'International Tables Vol C Tables 4.2.6.8 and 6.1.1.4'
_computing_data_collection     'CrystalStructure (Rigaku/MSC, 2005)'
_computing_cell_refinement     'CrystalStructure (Rigaku/MSC, 2005)'
_computing_data_reduction     'CrystalStructure (Rigaku/MSC, 2005)'
_computing_structure_solution     'SHELXS97 (Sheldrick, 2008)'
_computing_structure_refinement     'SHELXL97 (Sheldrick, 2008)'
_computing_molecular_graphics     'ORTEP-3 (Farrugia, 1997)'
_computing_publication_material     'CrystalStructure (Rigaku/MSC, 2005)'
loop_
    _atom_site_type_symbol
    _atom_site_label
    _atom_site_fract_x
    _atom_site_fract_y
    _atom_site_fract_z
    _atom_site_U_iso_or_equiv
    _atom_site_adp_type
    _atom_site_calc_flag
    _atom_site_refinement_flags
    _atom_site_occupancy
    _atom_site_disorder_assembly
    _atom_site_disorder_group
    Zn Zn1 0.5000 0.5000 0.5000 0.00908(16) Uani d S 1 . .
    O O1 0.33235(19) 0.5544(3) 0.5773(2) 0.0106(4) Uani d . 1 . .
    O O2 0.30469(19) 0.8254(3) 0.4764(3) 0.0142(5) Uani d . 1 . .
    O O3 0.17185(19) 1.0259(3) 0.7503(3) 0.0124(5) Uani d . 1 . .
    H H3 0.1832 1.1332 0.7746 0.019 Uiso calc R 1 . .
    O O4 0.4629(2) 0.2263(3) 0.5260(3) 0.0121(4) Uani d D 1 . .
    H H4A 0.5325(13) 0.207(5) 0.494(4) 0.018 Uiso d D 1 . .
    H H4B 0.4037(18) 0.197(5) 0.460(3) 0.018 Uiso d D 1 . .
    O O5 0.4263(2) 0.5039(3) 0.2703(3) 0.0138(4) Uani d D 1 . .
    H H5A 0.3500(11) 0.517(4) 0.268(4) 0.021 Uiso d D 1 . .
    H H5B 0.449(3) 0.426(4) 0.207(4) 0.021 Uiso d D 1 . .
    C C1 0.2689(3) 0.6913(4) 0.5470(3) 0.0103(6) Uani d . 1 . .
    C C2 0.1445(3) 0.6927(4) 0.6029(4) 0.0107(6) Uani d . 1 . .
    H H2A 0.1014 0.5838 0.5647 0.013 Uiso calc R 1 . .
    H H2B 0.1525 0.6879 0.7178 0.013 Uiso calc R 1 . .
    C C3 0.0690(2) 0.8511(4) 0.5524(3) 0.0090(6) Uani d . 1 . .
    C C4 -0.0186(3) 0.8388(4) 0.4269(3) 0.0103(6) Uani d . 1 . .
    H H4 -0.0321 0.7277 0.3758 0.012 Uiso calc R 1 . .
    C C5 0.0863(2) 1.0146(4) 0.6249(3) 0.0095(5) Uani d . 1 . .
    O O6 0.2650(2) 0.3550(3) 0.8178(3) 0.0133(4) Uani d D 1 . .
    H H6A 0.246(3) 0.426(4) 0.886(3) 0.020 Uiso d D 1 . .
    H H6B 0.286(3) 0.395(4) 0.733(2) 0.020 Uiso d D 1 . .
loop_
    _atom_site_aniso_label
    _atom_site_aniso_U_11
    _atom_site_aniso_U_22
    _atom_site_aniso_U_33
    _atom_site_aniso_U_12
    _atom_site_aniso_U_13
    _atom_site_aniso_U_23
    Zn1 0.0073(2) 0.0100(3) 0.0101(3) 0.00122(18) 0.00169(16) 0.00064(19)
    O1 0.0082(10) 0.0111(10) 0.0125(10) 0.0037(8) 0.0015(8) 0.0024(8)
    O2 0.0097(10) 0.0127(10) 0.0204(12) 0.0011(8) 0.0035(9) 0.0034(9)
    O3 0.0108(10) 0.0131(11) 0.0125(11) -0.0002(8) -0.0035(8) -0.0011(8)
    O4 0.0086(9) 0.0104(10) 0.0177(11) 0.0004(8) 0.0032(8) 0.0010(8)
    O5 0.0111(10) 0.0182(11) 0.0117(11) 0.0018(9) -0.0007(8) -0.0026(9)
    C1 0.0089(13) 0.0116(14) 0.0104(14) 0.0005(11) -0.0001(11) -0.0042(11)
    C2 0.0080(13) 0.0126(14) 0.0117(14) 0.0043(10) 0.0023(11) 0.0046(11)
    C3 0.0049(12) 0.0095(13) 0.0132(14) 0.0020(10) 0.0043(10) 0.0031(11)
    C4 0.0079(12) 0.0156(14) 0.0080(14) 0.0006(11) 0.0039(10) -0.0018(11)
    C5 0.0048(11) 0.0159(14) 0.0082(13) 0.0023(11) 0.0027(9) 0.0011(11)
    O6 0.0159(11) 0.0119(11) 0.0123(11) -0.0003(8) 0.0028(9) 0.0001(8)
_geom_special_details
;
All e.s.d.'s (except the e.s.d. in the dihedral angle between two l.s. planes)
are estimated using the full covariance matrix. The cell e.s.d.'s are taken
into account individually in the estimation of e.s.d.'s in distances, angles
and torsion angles; correlations between e.s.d.'s in cell parameters are only
used when they are defined by crystal symmetry. An approximate (isotropic)
treatment of cell e.s.d.'s is used for estimating e.s.d.'s involving l.s.
planes.
;
loop_
    _geom_bond_atom_site_label_1
    _geom_bond_atom_site_label_2
    _geom_bond_site_symmetry_2
    _geom_bond_distance
    _geom_bond_publ_flag
    Zn1 O1 . 2.077(2) ?
    Zn1 O1 3_666 2.077(2) ?
    Zn1 O5 3_666 2.080(2) ?
    Zn1 O5 . 2.080(2) ?
    Zn1 O4 . 2.115(2) ?
    Zn1 O4 3_666 2.115(2) ?
    O1 C1 . 1.262(3) ?
    O2 C1 . 1.261(4) ?
    O3 C5 . 1.379(3) ?
    O3 H3 . 0.8400 ?
    O4 H4A . 0.857(10) ?
    O4 H4B . 0.859(10) ?
    O5 H5A . 0.853(10) ?
    O5 H5B . 0.855(10) ?
    C1 C2 . 1.506(4) ?
    C2 C3 . 1.500(4) ?
    C2 H2A . 0.9900 ?
    C2 H2B . 0.9900 ?
    C3 C5 . 1.384(4) ?
    C3 C4 . 1.395(4) ?
    C4 C5 3_576 1.387(4) ?
    C4 H4 . 0.9500 ?
    C5 C4 3_576 1.387(4) ?
    O6 H6A . 0.836(10) ?
    O6 H6B . 0.843(10) ?
loop_
    _geom_contact_atom_site_label_1
    _geom_contact_atom_site_label_2
    _geom_contact_distance
    _geom_contact_site_symmetry_1
    _geom_contact_site_symmetry_2
    _geom_contact_publ_flag
    ? ? ? ? ? ?
loop_
    _geom_angle_atom_site_label_1
    _geom_angle_atom_site_label_2
    _geom_angle_atom_site_label_3
    _geom_angle_site_symmetry_1
    _geom_angle_site_symmetry_3
    _geom_angle
    _geom_angle_publ_flag
    O1 Zn1 O1 . 3_666 180.0 ?
    O1 Zn1 O5 . 3_666 89.12(9) ?
    O1 Zn1 O5 3_666 3_666 90.88(9) ?
    O1 Zn1 O5 . . 90.88(9) ?
    O1 Zn1 O5 3_666 . 89.12(9) ?
    O5 Zn1 O5 3_666 . 180.0 ?
    O1 Zn1 O4 . . 88.16(8) ?
    O1 Zn1 O4 3_666 . 91.84(8) ?
    O5 Zn1 O4 3_666 . 87.08(8) ?
    O5 Zn1 O4 . . 92.92(9) ?
    O1 Zn1 O4 . 3_666 91.84(8) ?
    O1 Zn1 O4 3_666 3_666 88.16(8) ?
    O5 Zn1 O4 3_666 3_666 92.92(9) ?
    O5 Zn1 O4 . 3_666 87.08(8) ?
    O4 Zn1 O4 . 3_666 180.0 ?
    C1 O1 Zn1 . . 126.52(19) ?
    C5 O3 H3 . . 109.5 ?
    Zn1 O4 H4A . . 86(3) ?
    Zn1 O4 H4B . . 109(3) ?
    H4A O4 H4B . . 113.9(17) ?
    Zn1 O5 H5A . . 109(3) ?
    Zn1 O5 H5B . . 119(2) ?
    H5A O5 H5B . . 114.9(18) ?
    O2 C1 O1 . . 123.9(3) ?
    O2 C1 C2 . . 119.2(3) ?
    O1 C1 C2 . . 116.8(3) ?
    C3 C2 C1 . . 114.8(2) ?
    C3 C2 H2A . . 108.6 ?
    C1 C2 H2A . . 108.6 ?
    C3 C2 H2B . . 108.6 ?
    C1 C2 H2B . . 108.6 ?
    H2A C2 H2B . . 107.6 ?
    C5 C3 C4 . . 118.1(3) ?
    C5 C3 C2 . . 121.4(3) ?
    C4 C3 C2 . . 120.5(3) ?
    C5 C4 C3 3_576 . 121.3(3) ?
    C5 C4 H4 3_576 . 119.4 ?
    C3 C4 H4 . . 119.4 ?
    O3 C5 C3 . . 117.9(3) ?
    O3 C5 C4 . 3_576 121.4(3) ?
    C3 C5 C4 . 3_576 120.7(3) ?
    H6A O6 H6B . . 119.8(19) ?
loop_
    _geom_torsion_atom_site_label_1
    _geom_torsion_atom_site_label_2
    _geom_torsion_atom_site_label_3
    _geom_torsion_atom_site_label_4
    _geom_torsion_site_symmetry_1
    _geom_torsion_site_symmetry_2
    _geom_torsion_site_symmetry_3
    _geom_torsion_site_symmetry_4
    _geom_torsion
    _geom_torsion_publ_flag
    O5 Zn1 O1 C1 3_666 . . . 118.5(2) ?
    O5 Zn1 O1 C1 . . . . -61.5(2) ?
    O4 Zn1 O1 C1 . . . . -154.4(2) ?
    O4 Zn1 O1 C1 3_666 . . . 25.6(2) ?
    Zn1 O1 C1 O2 . . . . -7.4(4) ?
    Zn1 O1 C1 C2 . . . . 173.89(19) ?
    O2 C1 C2 C3 . . . . 6.2(4) ?
    O1 C1 C2 C3 . . . . -175.0(3) ?
    C1 C2 C3 C5 . . . . -77.9(4) ?
    C1 C2 C3 C4 . . . . 100.0(3) ?
    C5 C3 C4 C5 . . . 3_576 0.2(5) ?
    C2 C3 C4 C5 . . . 3_576 -177.7(3) ?
    C4 C3 C5 O3 . . . . 179.1(3) ?
    C2 C3 C5 O3 . . . . -2.9(4) ?
    C4 C3 C5 C4 . . . 3_576 -0.2(5) ?
    C2 C3 C5 C4 . . . 3_576 177.7(3) ?
loop_
    _geom_hbond_atom_site_label_D
    _geom_hbond_atom_site_label_H
    _geom_hbond_atom_site_label_A
    _geom_hbond_site_symmetry_A
    _geom_hbond_distance_DH
    _geom_hbond_distance_HA
    _geom_hbond_distance_DA
    _geom_hbond_angle_DHA
    O3 H3 O6 1_565 0.84 1.92 2.725(3) 160.1
    O4 H4A O2 3_666 0.857(10) 1.823(15) 2.616(3) 153(3)
    O4 H4A O1 3_666 0.857(10) 2.45(3) 3.011(3) 123(3)
    O4 H4B O6 4_565 0.859(10) 1.925(10) 2.783(3) 176(3)
    O5 H5A O3 4_575 0.853(10) 2.000(15) 2.828(3) 164(3)
    O5 H5B O4 4_565 0.855(10) 1.956(15) 2.787(3) 164(3)
    O6 H6A O2 4_576 0.836(10) 2.11(3) 2.781(3) 137(3)
    O6 H6B O1 . 0.843(10) 1.908(15) 2.721(3) 162(3)
