# Supplementary material for: catena-Poly[[[tetra­quazinc(II)]-μ-2,5-dihydroxy­benzene-1,4-diacetato-κ2 O 1:O 4] dihydrate]
Source: Acta Crystallogr Sect E Struct Rep Online. 2008 Nov 8;64(Pt 12):m1505. doi: 10.1107/S1600536808035514 (PMC2960134; doi:10.1107/S1600536808035514)
Supplement: Supplementary file 2 [file e-64-m1505-Isup2.hkl]

# 
# h,k,l, Fc-squared, Fo-squared, sigma(Fo-squared) and status flag 
# 
data_I
_shelx_title ' 1 in P2(1)/c' 
_shelx_refln_list_code          4 
_shelx_F_calc_maximum      139.19 
_exptl_crystal_F_000       412.00 
_reflns_d_resolution_high  0.7421 
 
loop_ 
 _symmetry_equiv_pos_as_xyz 
 'x, y, z' 
 '-x, y+1/2, -z+1/2' 
 '-x, -y, -z' 
 'x, -y-1/2, z-1/2' 
 
_cell_length_a    11.1221 
_cell_length_b     7.5176 
_cell_length_c     8.6417 
_cell_angle_alpha  90.000 
_cell_angle_beta   95.121 
_cell_angle_gamma  90.000 
 
_shelx_F_squared_multiplier     1.000 
 
loop_ 
 _refln_index_h 
 _refln_index_k 
 _refln_index_l 
 _refln_F_squared_calc 
 _refln_F_squared_meas 
 _refln_F_squared_sigma 
 _refln_observed_status 
   1   0   0     3590.24     3078.35     43.73 o 
   2   0   0     1345.10     1283.75     14.57 o 
   3   0   0     1666.96     1566.23     54.47 o 
   4   0   0     4259.97     3952.94     39.41 o 
   5   0   0     7054.63     7037.92    122.23 o 
   6   0   0     2002.88     1931.48     29.53 o 
   7   0   0        8.58        9.07      4.71 o 
   8   0   0       41.38       26.72      8.44 o 
   9   0   0     1377.36     1396.66     43.33 o 
  10   0   0      234.68      265.76     15.50 o 
  11   0   0      110.88      120.43     11.77 o 
  12   0   0     1862.76     1809.25     48.48 o 
  13   0   0      210.10      253.32     21.10 o 
  14   0   0      394.08      401.68     38.94 o 
   1   1   0     1203.26     1311.38     32.72 o 
   3   1   0       62.08       62.75      2.58 o 
   4   1   0     1970.84     2075.64     22.47 o 
   5   1   0     1570.28     1824.00     21.95 o 
   6   1   0       69.23       69.42      8.19 o 
   7   1   0       11.28       24.02      5.95 o 
   8   1   0       61.23       72.68      7.51 o 
   9   1   0      453.52      452.84     13.07 o 
  10   1   0       25.07       24.00      6.46 o 
  11   1   0      142.05      130.25     11.21 o 
  12   1   0      267.59      269.67     12.27 o 
  13   1   0      173.99      188.89     12.94 o 
  14   1   0        9.91        9.84     10.05 o 
   0   2   0     2900.32     2770.33     54.55 o 
   1   2   0     2535.27     2395.24     32.02 o 
   2   2   0     2062.74     1899.46     18.43 o 
   3   2   0     2706.04     2731.56     83.82 o 
   4   2   0       29.28       84.47      5.19 o 
   5   2   0      326.39      296.21      6.65 o 
   7   2   0     2608.43     2619.39     56.71 o 
   8   2   0      122.62       97.38     16.90 o 
   9   2   0      431.29      468.24     15.79 o 
  10   2   0     1165.85     1182.22     28.25 o 
  11   2   0      656.41      653.70     21.12 o 
  12   2   0     2499.58     2587.39     46.94 o 
  13   2   0     1017.10      960.88     35.56 o 
  14   2   0      356.71      320.16     19.25 o 
   1   3   0      204.09      194.10      4.99 o 
   2   3   0      994.56     1103.82     18.40 o 
   3   3   0      842.81      910.16     16.35 o 
   4   3   0       46.75       41.29      7.42 o 
   5   3   0        6.44       13.68      4.14 o 
   6   3   0        0.00        1.19      3.55 o 
   7   3   0      315.46      342.49     12.41 o 
   8   3   0      737.01      774.81     21.15 o 
   9   3   0        2.09        5.79      5.18 o 
  10   3   0       74.32       69.30     22.66 o 
  11   3   0        0.05        0.82      6.78 o 
  12   3   0       32.44       25.57     10.46 o 
  13   3   0        0.29        4.53      7.57 o 
  14   3   0       15.67        6.69      8.42 o 
   0   4   0     4302.33     4078.37     50.85 o 
   1   4   0     4664.28     4552.86     39.21 o 
   2   4   0     4363.61     3897.83     46.82 o 
   3   4   0     5586.78     5772.22    138.04 o 
   4   4   0      244.37      210.89      9.94 o 
   5   4   0      603.46      633.74     16.14 o 
   6   4   0     1492.84     1448.73     31.34 o 
   7   4   0      773.19      765.14     21.38 o 
   8   4   0      139.58      164.12      9.41 o 
   9   4   0      281.98      281.72     15.21 o 
  10   4   0      460.80      501.06     20.71 o 
  11   4   0      282.24      284.12     16.33 o 
  12   4   0      677.63      656.87     32.88 o 
  13   4   0      258.10      301.51     20.68 o 
   1   5   0        5.05        5.33      2.73 o 
   2   5   0      419.69      452.20     14.08 o 
   3   5   0      342.58      359.85     13.48 o 
   4   5   0      150.94      158.13      8.67 o 
   5   5   0       20.13       17.93      6.00 o 
   6   5   0       90.87       85.83      9.37 o 
   7   5   0       92.40       94.88     12.74 o 
   8   5   0       23.25       23.69      7.65 o 
   9   5   0      149.87      159.55     17.01 o 
  10   5   0      400.75      372.66     19.51 o 
  11   5   0        2.62        6.43      7.48 o 
  12   5   0      246.61      264.85     23.85 o 
   0   6   0     5748.51     5803.36    160.46 o 
   1   6   0      225.34      210.53     10.35 o 
   2   6   0      507.61      591.53     18.85 o 
   3   6   0      481.88      512.66     17.08 o 
   4   6   0      979.25     1026.97     20.79 o 
   5   6   0      918.44      884.84     23.22 o 
   6   6   0      190.85      227.82     12.62 o 
   7   6   0       49.47       58.82     17.98 o 
   8   6   0      243.12      268.91     16.18 o 
   9   6   0     1112.01     1085.51     35.47 o 
  10   6   0      636.14      632.08     42.64 o 
  11   6   0      230.96      251.05     20.29 o 
  12   6   0      743.69      729.03     40.43 o 
   1   7   0      207.81      188.01     13.78 o 
   2   7   0      297.59      304.99     13.24 o 
   3   7   0       27.71       28.10     10.26 o 
   4   7   0      132.35      119.07     16.18 o 
   5   7   0        0.52        0.71      6.40 o 
   6   7   0      304.98      280.78     16.54 o 
   7   7   0       16.79       11.03      7.39 o 
   8   7   0        0.81        1.39      6.14 o 
   9   7   0        1.51        4.11      7.33 o 
  10   7   0       27.37       23.76     16.91 o 
   0   8   0      347.53      336.71     25.07 o 
   1   8   0      539.60      572.65     24.38 o 
   2   8   0     1421.44     1491.82     37.74 o 
   3   8   0     1105.16     1163.10     31.93 o 
   4   8   0      492.79      494.41     21.95 o 
   5   8   0      148.82      173.21     13.69 o 
   6   8   0        9.01        7.15      6.51 o 
   7   8   0      604.41      623.40     29.05 o 
   8   8   0      150.77      165.79     17.62 o 
   9   8   0      304.72      314.71     25.55 o 
   1   9   0      378.09      388.02     24.00 o 
   2   9   0       33.53       39.31     17.37 o 
   3   9   0       79.82       67.87     21.01 o 
   4   9   0        7.52        6.11      5.42 o 
   5   9   0        1.55        9.70      9.22 o 
   6   9   0      126.02       77.82     28.03 o 
   0  10   0      148.10      187.83     23.17 o 
   1  10   0      372.48      441.26     29.62 o 
   2  10   0      267.20      268.05     27.01 o 
 -14   1   1       32.07       33.73     23.89 o 
 -13   1   1     1400.76     1412.31     30.26 o 
 -12   1   1      378.93      383.38     16.92 o 
 -11   1   1      736.11      725.24     24.82 o 
 -10   1   1      492.66      491.67     13.96 o 
  -9   1   1       15.48       11.23      3.75 o 
  -8   1   1     1030.39     1033.88     20.92 o 
  -7   1   1     2410.12     2284.53     33.02 o 
  -6   1   1     2808.13     2867.89     49.68 o 
  -5   1   1     1794.87     1759.88     23.12 o 
  -4   1   1     5496.85     5287.20     63.23 o 
  -3   1   1    11592.09    11163.14    246.65 o 
  -2   1   1       43.52       12.80      2.36 o 
  -1   1   1     9881.37     9360.15    146.23 o 
   0   1   1     1307.81     1129.63     19.86 o 
   1   1   1     5436.77     5153.16     55.87 o 
   2   1   1     2660.94     2608.08     18.56 o 
   3   1   1       32.26       52.09      2.66 o 
   4   1   1      280.20      395.78     13.06 o 
   5   1   1     1099.17      989.84     13.40 o 
   6   1   1     4603.38     4772.95     55.88 o 
   8   1   1     1890.10     1916.00     33.71 o 
   9   1   1     1755.48     1744.14     33.44 o 
  10   1   1      219.32      228.76     10.45 o 
  11   1   1     1723.18     1778.33     42.25 o 
  12   1   1      994.13      995.67     23.99 o 
  13   1   1      718.61      666.46     27.34 o 
  14   1   1      681.45      734.11     47.12 o 
 -14   2   1       14.11       13.84     11.46 o 
 -13   2   1       38.64       29.75     13.64 o 
 -12   2   1      217.47      223.52     15.11 o 
 -11   2   1        4.45        4.02      4.85 o 
 -10   2   1        9.92       17.58     11.04 o 
  -9   2   1      327.07      306.39     15.74 o 
  -8   2   1      114.24      110.46      7.05 o 
  -7   2   1       30.81       36.71      5.37 o 
  -6   2   1     1074.68     1157.39     18.92 o 
  -5   2   1       48.87       68.04      3.95 o 
  -4   2   1       80.61       83.31      3.38 o 
  -3   2   1       26.76       20.61      2.49 o 
  -2   2   1      288.52      282.70      5.47 o 
  -1   2   1      146.77      146.10      4.73 o 
   0   2   1      147.62      149.67      3.95 o 
   1   2   1     1045.88     1052.68     11.51 o 
   2   2   1       76.13      101.89      3.33 o 
   3   2   1      274.93      266.65      7.27 o 
   5   2   1       96.92       94.26      4.23 o 
   6   2   1      544.09      540.55     11.26 o 
   7   2   1        5.60        4.86      2.48 o 
   8   2   1        6.09        0.88      5.51 o 
   9   2   1      986.05      992.25     40.25 o 
  10   2   1       59.19       51.02     16.78 o 
  11   2   1       30.93       22.64      7.05 o 
  12   2   1      263.08      235.93     16.72 o 
  13   2   1      201.27      182.51     19.77 o 
  14   2   1       48.70       32.04     20.41 o 
 -14   3   1      165.19      171.55     13.63 o 
 -13   3   1      207.67      192.23     18.80 o 
 -12   3   1      122.91      112.17     39.19 o 
 -11   3   1      211.34      203.88     18.33 o 
 -10   3   1     1603.33     1601.52     57.18 o 
  -9   3   1      202.09      194.68     11.32 o 
  -8   3   1       43.85       48.74     10.80 o 
  -7   3   1      612.97      562.25     20.93 o 
  -6   3   1     4641.77     4781.24    101.09 o 
  -5   3   1     3065.69     2975.77     42.11 o 
  -4   3   1     6957.09     7433.24    110.84 o 
  -3   3   1      137.66       69.99      3.42 o 
  -2   3   1     2469.58     2253.74     28.74 o 
  -1   3   1    13859.03    13020.97    382.88 o 
   0   3   1     8596.77     8662.95    192.86 o 
   1   3   1       91.36       42.50      3.68 o 
   2   3   1     3691.00     4141.01     75.28 o 
   3   3   1       34.09        7.93      3.13 o 
   4   3   1     1242.56     1256.81     25.80 o 
   5   3   1     1593.10     1609.40     22.70 o 
   6   3   1      996.24     1059.36     21.97 o 
   7   3   1     1528.76     1530.16     34.18 o 
   8   3   1      955.52      888.43     23.10 o 
   9   3   1      754.43      760.40     20.29 o 
  10   3   1      460.91      458.54     17.02 o 
  11   3   1     1779.59     1769.89     37.36 o 
  12   3   1      725.02      668.51     25.79 o 
  13   3   1       82.55       62.41     32.35 o 
  14   3   1      173.85      170.49     26.78 o 
 -13   4   1       11.41        6.04      6.78 o 
 -12   4   1      354.55      373.62     21.07 o 
 -11   4   1      116.99       90.30     31.14 o 
 -10   4   1       70.89       35.92     22.55 o 
  -9   4   1      594.21      582.98     24.72 o 
  -8   4   1       61.42       29.20     20.68 o 
  -7   4   1      397.04      387.71     15.99 o 
  -6   4   1       15.34       26.28      6.84 o 
  -5   4   1      234.47      248.36      9.70 o 
  -4   4   1     1256.41     1404.49     26.27 o 
  -3   4   1        1.15        0.75      0.97 o 
  -2   4   1       40.99       57.35      5.21 o 
  -1   4   1       97.28       87.22      4.55 o 
   0   4   1      109.90      123.34      8.88 o 
   1   4   1       87.84       95.21      5.17 o 
   2   4   1      624.04      706.95     13.02 o 
   3   4   1        0.85        7.45      2.42 o 
   4   4   1      805.41      856.54     19.05 o 
   5   4   1      342.17      375.63     12.85 o 
   6   4   1       32.77       35.36     10.91 o 
   7   4   1        0.85        5.48      3.78 o 
   8   4   1      496.64      527.14     14.99 o 
   9   4   1      803.77      783.41     25.89 o 
  10   4   1       55.40       45.91     15.66 o 
  11   4   1        0.23        3.67      6.31 o 
  12   4   1        0.77        4.73      7.06 o 
  13   4   1        4.72        5.14      5.30 o 
 -13   5   1     1149.65     1142.98     62.09 o 
 -12   5   1      176.81      172.19     15.79 o 
 -11   5   1      283.06      292.23     18.73 o 
 -10   5   1      194.13      219.54     18.93 o 
  -9   5   1      524.40      562.94     22.97 o 
  -8   5   1     1480.73     1422.05     48.58 o 
  -7   5   1      506.26      529.10     20.17 o 
  -6   5   1      535.50      567.93     20.54 o 
  -5   5   1      957.84      948.70     26.10 o 
  -4   5   1     1710.16     1751.08     36.09 o 
  -3   5   1     2981.74     3071.55     55.76 o 
  -2   5   1      636.47      584.83     16.31 o 
  -1   5   1     1541.61     1459.21     24.00 o 
   0   5   1      601.75      588.95     13.26 o 
   1   5   1      238.53      229.06      7.70 o 
   2   5   1      285.16      292.72     11.11 o 
   3   5   1      704.29      686.57     25.32 o 
   5   5   1      218.06      232.29     10.85 o 
   6   5   1      660.37      635.77     15.85 o 
   7   5   1      263.32      283.91     12.44 o 
   8   5   1     1306.98     1338.46     35.82 o 
   9   5   1     1914.04     1928.04     50.80 o 
  10   5   1      140.42      138.62     17.00 o 
  11   5   1      868.22      843.36     56.83 o 
  12   5   1      864.01      882.37     33.99 o 
 -12   6   1      125.57       69.29     40.48 o 
 -11   6   1      221.57      236.63     22.38 o 
 -10   6   1        1.58       -0.34      8.39 o 
  -9   6   1      124.37       91.32     44.56 o 
  -8   6   1       43.13       36.98     11.28 o 
  -7   6   1        6.05        9.34      5.08 o 
  -6   6   1      127.56      148.63     23.50 o 
  -5   6   1       56.41       67.21     17.33 o 
  -4   6   1       15.24       12.14      5.80 o 
  -3   6   1      271.23      243.69     11.09 o 
  -2   6   1      193.74      195.57     10.15 o 
  -1   6   1       91.72       95.89      9.25 o 
   0   6   1      760.54      772.07     19.62 o 
   1   6   1      401.95      405.47     15.70 o 
   2   6   1      211.93      215.84     10.47 o 
   3   6   1       30.41       30.26      8.88 o 
   4   6   1        0.74        3.91      4.10 o 
   5   6   1       34.46       31.73      9.39 o 
   6   6   1       10.52        7.60      4.09 o 
   7   6   1       92.84      101.67     14.74 o 
   8   6   1      101.60       98.69     31.06 o 
   9   6   1       20.05        8.97     10.06 o 
  10   6   1       99.94       71.68     36.28 o 
  11   6   1       11.09       10.35     12.05 o 
 -10   7   1      164.56      176.28     19.54 o 
  -9   7   1       27.75       34.00     14.13 o 
  -8   7   1      414.07      422.06     20.20 o 
  -7   7   1      668.22      679.94     29.07 o 
  -6   7   1      471.17      529.89     21.80 o 
  -5   7   1      134.51      149.35     13.81 o 
  -4   7   1      987.07      982.08     32.29 o 
  -3   7   1     3443.87     3491.51     88.64 o 
  -2   7   1     1005.61     1026.29     25.14 o 
  -1   7   1     2536.31     2594.75     61.22 o 
   0   7   1       62.25       51.98     17.23 o 
   1   7   1     1344.61     1429.21     36.59 o 
   2   7   1     1433.89     1435.50     33.46 o 
   3   7   1      552.89      588.20     21.85 o 
   4   7   1      527.08      515.76     25.80 o 
   5   7   1      407.06      431.39     17.22 o 
   6   7   1      746.57      720.97     29.85 o 
   7   7   1      154.20      154.09     27.41 o 
   8   7   1      425.88      425.39     27.65 o 
   9   7   1      493.90      537.21     30.69 o 
  10   7   1      531.48      527.94     31.06 o 
  -9   8   1        0.35        3.16      5.86 o 
  -8   8   1       84.61       49.26     28.78 o 
  -7   8   1       23.64       18.72     10.58 o 
  -6   8   1        7.19        7.79      8.60 o 
  -5   8   1      102.65       97.62     15.60 o 
  -4   8   1       85.79       84.48     34.01 o 
  -3   8   1        5.33        3.79      6.10 o 
  -2   8   1        0.26        3.80      4.56 o 
  -1   8   1       97.17       95.72     16.31 o 
   0   8   1        6.18       11.82      5.49 o 
   1   8   1       14.55       23.43      8.51 o 
   2   8   1        6.81       16.61      9.67 o 
   3   8   1       59.30       47.75     11.31 o 
   4   8   1        4.78        2.76      5.53 o 
   5   8   1        0.43        4.19      5.54 o 
   6   8   1      342.96      330.89     30.43 o 
   7   8   1       61.04       17.18     21.43 o 
   8   8   1        0.02        5.27      9.12 o 
  -6   9   1      423.07      521.66     23.39 o 
  -5   9   1      228.86      175.83     78.02 o 
  -4   9   1      553.37        7.03     16.33 o 
  -3   9   1      199.32      189.80     19.44 o 
  -2   9   1      498.89      508.98     29.48 o 
  -1   9   1      309.00      355.22     24.33 o 
   0   9   1      302.69      374.46     21.03 o 
   1   9   1        5.28        4.96      7.81 o 
   2   9   1      123.59      163.26     17.84 o 
   3   9   1       59.20       36.66     16.93 o 
   4   9   1      402.40       -4.27     28.58 o 
   5   9   1      131.79       82.14     78.91 o 
   6   9   1       97.00       69.64     54.54 o 
  -2  10   1       18.39       16.53     13.96 o 
  -1  10   1        0.14       -2.05      8.92 o 
   0  10   1        0.52        5.02      8.59 o 
   1  10   1       27.32       22.77     21.57 o 
 -14   0   2      459.63      488.82     43.43 o 
 -13   0   2       30.67       16.94     25.04 o 
 -12   0   2       22.32       28.13     23.31 o 
 -11   0   2     1263.41     1158.75     64.81 o 
 -10   0   2     1080.10     1160.38     29.32 o 
  -9   0   2      179.72      178.18     10.91 o 
  -8   0   2      298.61      289.39     13.47 o 
  -7   0   2     1003.73     1029.23     33.80 o 
  -6   0   2     3476.55     3649.08     75.56 o 
  -5   0   2    12167.52    12884.98    208.91 o 
  -4   0   2     9841.18     9935.32    282.39 o 
  -3   0   2     2916.78     3753.67     91.11 o 
  -2   0   2    12796.04    11641.86    469.11 o 
  -1   0   2      788.92      621.76      9.83 o 
   0   0   2     8430.71     7919.85    175.66 o 
   1   0   2     7671.36     7506.47    165.41 o 
   2   0   2     1546.72     1472.82     17.82 o 
   3   0   2     2320.43     2426.69     27.38 o 
   4   0   2     1867.04     1734.35     24.00 o 
   5   0   2     6842.87     7366.86    103.63 o 
   6   0   2     2791.25     2714.78     49.17 o 
   7   0   2     4398.04     4339.90     81.03 o 
   8   0   2     2056.48     2075.32     59.20 o 
   9   0   2      555.99      560.40     23.81 o 
  10   0   2      771.05      725.93     24.45 o 
  11   0   2      493.46      534.79     23.58 o 
  12   0   2      128.52      118.55     77.78 o 
  13   0   2       82.75      124.35     22.68 o 
  14   0   2      131.25      162.92     26.35 o 
 -14   1   2      161.32      165.19     20.77 o 
 -13   1   2        0.02       -2.11      8.86 o 
 -12   1   2       93.84       70.18     21.40 o 
 -11   1   2       84.28       62.77     19.94 o 
 -10   1   2       51.65       44.08     13.05 o 
  -9   1   2       11.79       15.61      4.95 o 
  -8   1   2      111.97      130.67      7.24 o 
  -7   1   2      188.58      247.72      8.52 o 
  -6   1   2       15.42       27.66      6.85 o 
  -5   1   2       77.82       80.00      5.82 o 
  -4   1   2     3292.68     3846.10     42.97 o 
  -3   1   2      929.13      963.29      9.74 o 
  -2   1   2     1928.42     2223.08     61.50 o 
  -1   1   2     2665.09     2962.58     55.51 o 
   0   1   2      902.84      932.90      9.18 o 
   1   1   2     4120.70     4516.17    113.84 o 
   2   1   2     1489.70     1619.51     13.64 o 
   3   1   2     2198.28     2300.76     19.09 o 
   4   1   2     1019.39     1068.58     17.09 o 
   6   1   2      424.88      418.97     10.16 o 
   7   1   2       41.73       58.54      5.88 o 
   8   1   2      525.86      564.22     15.71 o 
   9   1   2      709.04      700.11     14.47 o 
  10   1   2      365.85      343.20     15.41 o 
  11   1   2      131.76       77.54     24.30 o 
  12   1   2       21.34       14.88      8.02 o 
  13   1   2       73.14      101.94     18.36 o 
  14   1   2        4.13       14.87     15.04 o 
 -14   2   2      438.97      445.25     24.40 o 
 -13   2   2      276.61      256.58     19.08 o 
 -12   2   2      595.09      611.59     24.38 o 
 -11   2   2     1409.62     1498.53     44.61 o 
 -10   2   2      882.68      862.30     26.05 o 
  -9   2   2     1588.48     1631.14     32.92 o 
  -8   2   2     1242.98     1183.40     36.16 o 
  -7   2   2     4199.97     4270.75     61.54 o 
  -6   2   2     1868.58     1844.67     26.16 o 
  -5   2   2     3608.06     3587.34     52.71 o 
  -4   2   2     4290.66     4491.85     69.89 o 
  -3   2   2      380.98      318.69      7.39 o 
  -2   2   2      486.80      423.05      7.52 o 
  -1   2   2      210.86      181.22      4.63 o 
   0   2   2     1603.24     1876.11     23.73 o 
   1   2   2      759.48      847.01     10.63 o 
   2   2   2     1519.25     1567.13     15.27 o 
   3   2   2      157.20       98.76      3.99 o 
   4   2   2       46.02       11.62      4.85 o 
   5   2   2     1459.06     1444.09     21.24 o 
   6   2   2     1212.74     1192.32     20.49 o 
   7   2   2     3153.50     3297.48     53.17 o 
   8   2   2     4488.75     4515.60     94.40 o 
   9   2   2       43.80       33.35      9.60 o 
  10   2   2      899.14      870.76     31.76 o 
  11   2   2      923.70      857.20     28.32 o 
  12   2   2      383.53      401.80     17.41 o 
  13   2   2      958.03      965.98     40.50 o 
  14   2   2      256.98      265.99     25.09 o 
 -14   3   2       22.05       19.51     13.06 o 
 -13   3   2       56.04       52.79     19.92 o 
 -12   3   2       14.51       17.97     10.49 o 
 -11   3   2       11.28       15.28      7.50 o 
 -10   3   2        8.90        3.96      6.36 o 
  -9   3   2        6.99       10.43      5.91 o 
  -8   3   2       26.51       26.90     10.92 o 
  -7   3   2      577.22      599.93     22.56 o 
  -6   3   2      147.14      151.74      8.12 o 
  -5   3   2      107.19      118.17      4.86 o 
  -4   3   2      231.20      213.11      7.05 o 
  -3   3   2       15.12       18.89      4.27 o 
  -2   3   2        6.43        3.26      1.96 o 
  -1   3   2     1184.11     1393.50     24.75 o 
   0   3   2      362.23      405.71      8.38 o 
   1   3   2       56.87       39.24      5.25 o 
   2   3   2       60.58       52.88      3.98 o 
   3   3   2      627.05      704.74     11.41 o 
   4   3   2       18.18       18.81      5.26 o 
   5   3   2       26.52       25.56      6.60 o 
   6   3   2        1.16        2.11      3.38 o 
   7   3   2       83.14       69.32     20.21 o 
   8   3   2      235.42      245.21     12.22 o 
   9   3   2       92.66       75.74     13.68 o 
  10   3   2       96.98       81.45     25.37 o 
  11   3   2       19.39       12.97      7.51 o 
  12   3   2        0.88        4.57      6.95 o 
  13   3   2       10.72        4.30      7.77 o 
 -13   4   2      151.75      169.58     16.79 o 
 -12   4   2      100.17       92.93     38.02 o 
 -11   4   2      310.21      283.63     16.56 o 
 -10   4   2       80.38       72.91     27.98 o 
  -9   4   2      465.66      469.83     22.36 o 
  -8   4   2     1552.02     1507.41     29.81 o 
  -7   4   2     1691.62     1751.36     44.24 o 
  -6   4   2      410.11      365.18     16.08 o 
  -5   4   2     2311.68     2431.81     52.37 o 
  -4   4   2     3887.12     3898.50     66.34 o 
  -3   4   2     2296.18     2285.42     30.58 o 
  -2   4   2     1189.99     1072.93     23.85 o 
  -1   4   2     1469.47     1404.20     21.34 o 
   0   4   2      615.52      498.56     11.21 o 
   1   4   2     4844.99     5180.10     96.09 o 
   2   4   2     1029.46      934.43     16.72 o 
   3   4   2      847.17      834.65     18.02 o 
   4   4   2     2331.98     2331.95     48.13 o 
   5   4   2     2879.43     2998.86     54.59 o 
   6   4   2     1679.05     1710.63     43.23 o 
   7   4   2      872.13      832.36     21.13 o 
   8   4   2     2345.58     2381.32     64.56 o 
   9   4   2      479.92      470.74     20.36 o 
  10   4   2      639.60      647.97     26.75 o 
  11   4   2      191.94      185.48     12.83 o 
  12   4   2       46.18       41.01     18.16 o 
  13   4   2      405.00      403.39     27.80 o 
 -12   5   2       44.61       44.88     20.03 o 
 -11   5   2       53.02       35.23     16.35 o 
 -10   5   2       42.71       32.98     12.00 o 
  -9   5   2      153.65      177.99     21.81 o 
  -8   5   2       33.39       34.54     11.38 o 
  -7   5   2       27.05       23.63      9.83 o 
  -6   5   2       34.96       44.83     13.44 o 
  -5   5   2     1071.24     1103.34     31.33 o 
  -4   5   2        9.53       10.10      4.51 o 
  -3   5   2      210.96      233.57      9.98 o 
  -2   5   2       72.32       60.49      8.43 o 
  -1   5   2       22.01       15.40      4.25 o 
   0   5   2       31.86       30.88      8.84 o 
   1   5   2      192.59      166.38      7.41 o 
   2   5   2       91.88      115.43      7.80 o 
   3   5   2      271.54      263.64     11.05 o 
   4   5   2      171.88      155.31      9.55 o 
   5   5   2      295.90      289.58     12.33 o 
   6   5   2     1468.08     1471.97     29.28 o 
   7   5   2       37.45       27.80     11.78 o 
   8   5   2        0.33        0.48      6.16 o 
   9   5   2      165.29      152.20     15.88 o 
  10   5   2      219.56      208.99     14.19 o 
  11   5   2      114.31       76.70     38.11 o 
  12   5   2       85.04       60.49     31.34 o 
 -11   6   2      526.27      499.68     25.33 o 
 -10   6   2      654.60      705.01     33.05 o 
  -9   6   2      642.93      630.97     26.34 o 
  -8   6   2      687.54      707.52     25.26 o 
  -7   6   2      887.28      877.57     30.55 o 
  -6   6   2     1204.03     1304.61     44.57 o 
  -5   6   2     1321.90     1359.25     34.91 o 
  -4   6   2     1438.72     1511.81     29.28 o 
  -3   6   2        6.16        7.93      3.37 o 
  -2   6   2     1906.05     2100.59     45.37 o 
  -1   6   2      277.68      289.56     12.22 o 
   0   6   2      571.77      618.78     16.21 o 
   1   6   2      118.27      124.72      9.57 o 
   2   6   2       33.35       34.25     10.83 o 
   3   6   2      385.33      401.14     13.31 o 
   4   6   2      742.93      892.95     29.50 o 
   5   6   2     1567.00     1527.21     37.29 o 
   6   6   2      474.55      529.82     22.50 o 
   7   6   2      489.97      533.23     23.54 o 
   8   6   2      478.09      463.93     21.43 o 
   9   6   2      625.01      642.90     23.99 o 
  10   6   2      880.93      895.04     50.48 o 
  11   6   2      525.35      527.35     27.34 o 
 -10   7   2        4.87        7.12      8.77 o 
  -9   7   2        3.83        5.15      5.09 o 
  -8   7   2        1.45        5.63      5.73 o 
  -7   7   2       55.45       46.46     14.85 o 
  -6   7   2      207.49      219.40     19.63 o 
  -5   7   2        0.32        6.28      6.08 o 
  -4   7   2       41.60       52.56     14.73 o 
  -3   7   2       10.00        1.93      6.14 o 
  -2   7   2       32.20       35.51     11.98 o 
  -1   7   2      672.13      672.27     27.11 o 
   0   7   2       36.84       29.80      9.95 o 
   1   7   2      236.98      231.13     14.41 o 
   2   7   2       66.67       54.70     20.87 o 
   3   7   2       97.18       95.07     15.20 o 
   4   7   2        0.23        8.07      5.62 o 
   5   7   2       50.07       34.52     16.73 o 
   6   7   2       41.76       22.13      9.87 o 
   7   7   2      165.22      145.25     20.84 o 
   8   7   2       25.05        5.34      9.24 o 
   9   7   2       33.13       24.70     10.87 o 
  10   7   2      296.02      274.33     23.42 o 
  -9   8   2      635.21      703.72     41.92 o 
  -8   8   2      179.11      183.14     17.29 o 
  -7   8   2     1014.36     1128.36     36.25 o 
  -6   8   2      564.85      583.72     27.46 o 
  -5   8   2      140.12      140.08     13.89 o 
  -4   8   2      441.97      478.69     21.85 o 
  -3   8   2      553.30      508.66     25.92 o 
  -2   8   2     1420.66     1389.12     48.21 o 
  -1   8   2      685.24      762.15     31.87 o 
   0   8   2        7.12       12.92      7.99 o 
   1   8   2       40.94       40.05     15.21 o 
   2   8   2      823.32      870.89     36.13 o 
   3   8   2     1142.81     1121.54     44.52 o 
   4   8   2      305.01      321.70     25.16 o 
   6   8   2      218.78      265.40     18.00 o 
   7   8   2      806.11      805.42     33.36 o 
   8   8   2      727.21      833.89     38.49 o 
  -6   9   2      100.92       41.40     20.59 o 
  -5   9   2        6.07        4.38      6.62 o 
  -4   9   2       45.41       18.00     21.11 o 
  -3   9   2       16.75        6.19     13.05 o 
  -2   9   2      114.24       98.53     36.70 o 
  -1   9   2       36.79       37.46     15.54 o 
   0   9   2       13.29       15.09      7.30 o 
   1   9   2        2.02        5.38      7.61 o 
   2   9   2       35.77       29.91     16.22 o 
   3   9   2       32.93       26.07     18.29 o 
   4   9   2       13.92        9.94     12.11 o 
   5   9   2       12.23       11.63      6.94 o 
   6   9   2       15.11        8.07      9.75 o 
 -14   1   3       67.89       52.55     38.18 o 
 -13   1   3      445.95      502.94     28.39 o 
 -12   1   3      986.76     1015.37     38.09 o 
 -11   1   3      861.98      851.97     33.97 o 
 -10   1   3     1424.12     1473.86     30.14 o 
  -9   1   3     1586.30     1650.33     36.70 o 
  -8   1   3     2943.87     3184.22     65.97 o 
  -7   1   3      438.69      436.04     12.26 o 
  -6   1   3      280.51      240.53      8.51 o 
  -5   1   3     6338.33     6452.40    114.04 o 
  -4   1   3      449.26      364.58      6.63 o 
  -3   1   3     2062.94     1917.84     24.13 o 
  -2   1   3       13.85       12.08      1.66 o 
  -1   1   3      195.83      271.96      5.14 o 
   0   1   3     2389.11     2373.12     53.41 o 
   1   1   3     7132.23     6899.24    109.81 o 
   2   1   3     3474.59     3309.74     28.73 o 
   3   1   3     1952.07     1700.31     17.40 o 
   4   1   3     6004.47     6146.44     57.48 o 
   5   1   3      436.85      350.20      8.72 o 
   6   1   3     1211.63     1182.90     20.57 o 
   7   1   3     3536.35     3615.33     63.96 o 
   8   1   3     1032.32      973.78     25.01 o 
   9   1   3      611.99      650.14     20.69 o 
  10   1   3      182.31      204.59     14.43 o 
  11   1   3        7.00        8.53      6.98 o 
  12   1   3      517.97      535.12     23.49 o 
  13   1   3      714.52      723.92     34.20 o 
 -14   2   3        2.53        4.45     11.05 o 
 -13   2   3       46.70       28.52     16.97 o 
 -12   2   3       28.83       33.88     15.38 o 
 -11   2   3       27.06       20.64      7.54 o 
 -10   2   3       31.28       23.12      9.33 o 
  -9   2   3       18.64       17.44      6.68 o 
  -8   2   3      316.95      346.54     13.07 o 
  -7   2   3      202.93      203.21      9.26 o 
  -6   2   3        4.95       12.59      4.68 o 
  -5   2   3       23.56       14.40      4.54 o 
  -4   2   3     1020.82     1124.91     17.52 o 
  -3   2   3      191.33      154.71      7.37 o 
  -2   2   3      179.31      164.87      4.09 o 
  -1   2   3      517.39      649.19     13.05 o 
   0   2   3     1371.06     1539.26     15.88 o 
   1   2   3     1396.28     1643.55     17.35 o 
   2   2   3      152.95      140.41      5.02 o 
   3   2   3     1492.57     1471.57     18.63 o 
   4   2   3       85.02       62.37     19.10 o 
   5   2   3      326.77      309.92      8.39 o 
   6   2   3      450.22      474.05     14.97 o 
   7   2   3      377.03      360.08     13.22 o 
   8   2   3       13.03       13.76      6.53 o 
   9   2   3      238.03      231.26     12.48 o 
  10   2   3       10.26        7.58      6.40 o 
  11   2   3        3.71        4.01      7.66 o 
  12   2   3       26.01       14.15     12.29 o 
  13   2   3        2.83        4.22      9.07 o 
 -14   3   3      308.25      325.67     25.53 o 
 -13   3   3      133.17       93.10     43.68 o 
 -12   3   3      659.37      711.01     25.16 o 
 -11   3   3     1437.80     1463.48     54.82 o 
 -10   3   3     1652.34     1582.45     52.84 o 
  -9   3   3      553.10      538.81     21.58 o 
  -8   3   3      255.70      270.25     16.76 o 
  -7   3   3      440.38      443.34     17.82 o 
  -6   3   3     4156.58     4304.04     87.45 o 
  -5   3   3     1876.81     1888.91     37.68 o 
  -4   3   3       69.90       59.29      6.97 o 
  -3   3   3      323.17      300.97      8.46 o 
  -2   3   3     2527.96     2695.22     30.41 o 
  -1   3   3      308.48      244.61     14.11 o 
   0   3   3     3489.09     3564.19     53.09 o 
   1   3   3     2136.32     1917.75     20.97 o 
   2   3   3     4623.56     4744.98    105.65 o 
   3   3   3     3142.24     3144.31     38.88 o 
   4   3   3     1607.20     1605.77     25.21 o 
   5   3   3     3231.94     3253.09     57.77 o 
   6   3   3     1188.99     1149.11     33.04 o 
   7   3   3     3487.88     3695.79     78.92 o 
   8   3   3       71.99       61.94     17.63 o 
   9   3   3      261.86      256.18     19.48 o 
  10   3   3      655.02      610.26     24.17 o 
  11   3   3      284.94      288.62     15.48 o 
  12   3   3       56.20       46.22     27.53 o 
  13   3   3       60.08       58.82     26.09 o 
 -13   4   3        1.51        3.90      6.72 o 
 -12   4   3      236.58      237.65     17.50 o 
 -11   4   3       17.12       11.65      9.40 o 
 -10   4   3       11.49       13.90      7.11 o 
  -9   4   3      453.22      430.66     20.01 o 
  -8   4   3      325.50      332.49     16.02 o 
  -7   4   3      755.44      802.36     21.65 o 
  -6   4   3        4.24        8.44      4.96 o 
  -5   4   3        7.69        8.38      5.90 o 
  -4   4   3      979.04      997.21     27.63 o 
  -3   4   3      757.35      806.72     15.81 o 
  -2   4   3       69.62       80.07      5.89 o 
  -1   4   3      566.90      648.67     13.57 o 
   0   4   3      292.13      334.71     14.25 o 
   1   4   3        7.59       10.29      4.13 o 
   2   4   3       41.78       30.10      8.89 o 
   3   4   3       53.61       68.89      5.31 o 
   4   4   3        0.12        2.41      2.86 o 
   5   4   3      262.87      271.51     13.46 o 
   6   4   3       73.99       83.29     20.08 o 
   7   4   3      467.58      464.35     19.93 o 
   8   4   3        7.33        8.24      7.18 o 
   9   4   3       28.80       26.50      9.68 o 
  10   4   3       36.94       22.73     11.85 o 
  11   4   3       65.23       48.02     16.69 o 
  12   4   3        1.24        3.69      6.68 o 
 -12   5   3      619.45      601.58     23.76 o 
 -11   5   3      508.23      501.54     27.40 o 
 -10   5   3      643.87      612.00     27.80 o 
  -9   5   3      891.18      886.45     45.27 o 
  -8   5   3     2633.67     2794.16     71.98 o 
  -7   5   3     1264.38     1329.64     44.71 o 
  -6   5   3      129.35      131.15     17.28 o 
  -5   5   3     1170.49     1215.62     37.34 o 
  -4   5   3      234.44      221.09     13.66 o 
  -3   5   3     1034.62     1131.83     43.56 o 
  -2   5   3      663.51      667.81     24.55 o 
  -1   5   3       10.21       15.79      4.41 o 
   0   5   3      287.56      306.80     10.19 o 
   1   5   3     1523.54     1644.52     35.87 o 
   2   5   3      857.76      852.99     21.30 o 
   3   5   3      598.63      615.21     19.00 o 
   4   5   3     1677.81     1714.22     43.19 o 
   5   5   3      565.97      582.33     18.42 o 
   6   5   3      776.73      799.08     26.40 o 
   7   5   3     1230.71     1332.87     41.01 o 
   8   5   3       81.48       84.78     21.14 o 
   9   5   3      513.88      525.89     22.83 o 
  10   5   3      449.38      465.00     23.45 o 
  11   5   3       15.27       15.89     12.98 o 
  12   5   3      487.29      516.41     40.44 o 
 -11   6   3        1.57        5.44      7.52 o 
 -10   6   3        3.97        2.93      6.20 o 
  -9   6   3        0.47        4.79      6.97 o 
  -8   6   3       11.74        6.51      8.07 o 
  -7   6   3        3.57        6.89      5.47 o 
  -6   6   3        5.60        7.53      6.33 o 
  -5   6   3      893.75      894.19     33.22 o 
  -4   6   3       17.23       18.96      8.69 o 
  -3   6   3      190.83      197.88     12.60 o 
  -2   6   3       60.92       53.49     17.47 o 
  -1   6   3      182.69      202.99     10.44 o 
   0   6   3      283.85      288.90      9.61 o 
   1   6   3        1.08        3.73      2.99 o 
   2   6   3       24.28       32.10      8.97 o 
   3   6   3       14.63        8.85      6.74 o 
   4   6   3       15.54        3.75      5.08 o 
   5   6   3        6.52        8.24      6.70 o 
   6   6   3       45.05       44.49     14.20 o 
   7   6   3       12.28        4.44      7.98 o 
   8   6   3        7.05        6.03      5.50 o 
   9   6   3      169.92      156.22     23.07 o 
  10   6   3      149.38      150.02     17.80 o 
  11   6   3       43.19       34.51     26.53 o 
 -10   7   3      236.14      242.19     20.09 o 
  -9   7   3      483.71      499.72     25.51 o 
  -8   7   3      749.76      738.14     31.66 o 
  -7   7   3      296.27      331.38     17.96 o 
  -6   7   3      250.07      263.28     16.40 o 
  -5   7   3      735.56      794.19     25.59 o 
  -4   7   3       41.18       44.99     18.51 o 
  -3   7   3      855.63      920.84     30.78 o 
  -2   7   3      245.64      242.97     14.34 o 
  -1   7   3     1338.15     1402.81     55.68 o 
   0   7   3     1019.10     1012.87     57.40 o 
   1   7   3      361.84      392.76     20.29 o 
   2   7   3      927.59      960.96     32.13 o 
   3   7   3      971.91     1074.59     35.68 o 
   4   7   3     2528.93     2688.11     56.85 o 
   5   7   3      755.13      792.55     27.47 o 
   6   7   3      524.74      540.30     26.56 o 
   7   7   3      400.45      456.67     23.94 o 
   9   7   3      175.77      199.58     16.91 o 
  -8   8   3        5.48        8.98      8.00 o 
  -7   8   3       25.46       17.56      8.46 o 
  -6   8   3       97.15       71.54     27.88 o 
  -5   8   3      129.23      139.94     19.26 o 
  -4   8   3       91.82       57.72     31.79 o 
  -3   8   3      246.88      240.00     21.96 o 
  -2   8   3        1.45        6.66      7.04 o 
  -1   8   3      105.39      131.32     52.38 o 
   0   8   3        1.05        6.98      7.23 o 
   1   8   3      160.47      163.82     25.95 o 
   2   8   3       14.66       20.53     12.18 o 
   3   8   3      185.64      181.29     14.65 o 
   4   8   3        0.02        3.15      6.48 o 
   5   8   3      181.34      173.59     14.11 o 
   6   8   3       64.87       26.42     20.11 o 
   7   8   3        3.34        4.04      7.03 o 
  -6   9   3      567.68      628.98     42.47 o 
  -5   9   3      171.73       97.91     51.27 o 
  -4   9   3       52.68       28.13     19.59 o 
  -3   9   3       34.97       21.09     22.39 o 
  -2   9   3      345.51      375.13     34.29 o 
  -1   9   3      204.33      197.36     32.96 o 
   0   9   3      276.74      376.62     31.63 o 
   1   9   3       20.54       18.76     14.95 o 
   2   9   3       96.36       91.82     25.27 o 
   3   9   3      201.30      236.31     22.87 o 
   4   9   3      396.01      391.41     23.90 o 
   5   9   3      726.00      829.14     44.24 o 
 -14   0   4        4.88        6.30     21.48 o 
 -13   0   4      170.95      226.19     35.05 o 
 -12   0   4      715.41      800.05     61.77 o 
 -11   0   4     1205.75     1209.59     77.77 o 
 -10   0   4      507.15      511.32     45.92 o 
  -9   0   4      338.55      381.11     30.54 o 
  -8   0   4       73.87       67.77     26.53 o 
  -7   0   4       92.37       93.74      9.23 o 
  -6   0   4     1099.67     1094.14     27.62 o 
  -5   0   4        9.82        6.32      4.06 o 
  -4   0   4     4470.12     4345.23     71.17 o 
  -3   0   4     2770.34     2594.48     67.80 o 
  -2   0   4     1246.72     1163.60     31.19 o 
  -1   0   4     1357.78     1074.88     35.97 o 
   0   0   4     8070.74     7068.46    253.09 o 
   1   0   4    19374.01    18112.78    253.86 o 
   2   0   4     2231.39     1864.46     25.50 o 
   3   0   4     4682.02     4558.16    131.75 o 
   4   0   4     1423.05     1334.00     27.87 o 
   5   0   4     2750.25     2866.77     57.26 o 
   6   0   4     2158.33     2306.12     87.54 o 
   7   0   4      276.37      254.86     17.91 o 
   8   0   4        9.54        9.35      7.32 o 
   9   0   4     2348.86     2404.34    109.03 o 
  10   0   4      740.74      790.86     40.30 o 
  11   0   4        7.87        6.18      9.67 o 
  12   0   4       42.36       63.63     41.63 o 
  13   0   4      651.99      548.86     58.19 o 
 -14   1   4       59.24       42.31     28.35 o 
 -13   1   4       10.96       18.93     14.05 o 
 -12   1   4        9.25        4.81      6.78 o 
 -11   1   4       92.73       90.41     30.24 o 
 -10   1   4       78.94       58.27     18.22 o 
  -9   1   4       62.25      115.28     25.76 o 
  -8   1   4      166.70      197.26     11.28 o 
  -7   1   4       39.52       47.91     11.83 o 
  -6   1   4      162.50      179.85      8.52 o 
  -5   1   4       86.90      108.78      4.32 o 
  -4   1   4     3323.59     3720.20     43.89 o 
  -3   1   4      184.63      183.35      6.01 o 
  -2   1   4       14.61       18.10      4.48 o 
  -1   1   4       27.89       38.77      2.70 o 
   0   1   4      137.89      179.53      7.75 o 
   1   1   4      234.80       10.21      1.15 o 
   2   1   4      128.23      168.25      6.14 o 
   3   1   4      400.65      413.85     11.00 o 
   4   1   4       23.01       32.64      8.55 o 
   5   1   4       14.91       16.75      5.60 o 
   6   1   4        2.28        4.38      2.88 o 
   7   1   4      295.01      273.39     13.09 o 
   8   1   4       15.45       29.85      9.85 o 
   9   1   4      326.45      315.97     16.35 o 
  10   1   4       12.16       11.59      7.57 o 
  11   1   4        2.20        3.91      6.43 o 
  12   1   4      106.85       81.18     40.27 o 
  13   1   4        5.66        2.65      8.19 o 
 -14   2   4      577.79      597.49     35.40 o 
 -13   2   4      804.57      707.75     37.81 o 
 -12   2   4      663.37      645.44     27.59 o 
 -11   2   4     1365.68     1410.94     41.14 o 
 -10   2   4     1189.96     1206.80     43.56 o 
  -9   2   4     2953.83     2906.66     76.85 o 
  -8   2   4      594.37      630.10     24.79 o 
  -7   2   4       87.62       85.42     12.38 o 
  -6   2   4     2278.13     2223.76     42.82 o 
  -5   2   4      466.85      407.49     12.39 o 
  -4   2   4      951.94      905.70     18.33 o 
  -3   2   4     3143.88     3248.24     64.26 o 
  -2   2   4      263.25      222.28      5.58 o 
  -1   2   4      920.33     1016.65     13.36 o 
   0   2   4     1729.33     1760.96     28.61 o 
   1   2   4     1252.87     1256.60     21.91 o 
   2   2   4     2865.92     2838.41     39.36 o 
   3   2   4     3881.40     3996.05     91.07 o 
   4   2   4      238.98      211.49      8.60 o 
   5   2   4      327.35      368.24     12.63 o 
   6   2   4     1253.03     1246.83     31.06 o 
   7   2   4      269.32      268.06     11.64 o 
   8   2   4      945.10     1012.70     32.51 o 
   9   2   4      312.59      317.63     19.80 o 
  10   2   4        8.46       16.79     10.65 o 
  11   2   4      512.74      521.85     24.00 o 
  12   2   4      786.99      791.80     36.86 o 
  13   2   4      819.06      886.01     44.87 o 
 -13   3   4       79.84       49.42     24.54 o 
 -12   3   4       20.45       10.16     13.84 o 
 -11   3   4       26.21       29.94     11.11 o 
 -10   3   4        0.11        3.19      5.62 o 
  -9   3   4       34.28       32.75     11.51 o 
  -8   3   4       35.11       26.79     10.19 o 
  -7   3   4       63.17       58.06     18.05 o 
  -6   3   4      374.66      370.61     16.27 o 
  -5   3   4      429.23      434.25     14.14 o 
  -4   3   4        0.23        4.17      2.86 o 
  -3   3   4       60.68       77.59      6.52 o 
  -2   3   4      126.02      122.36      4.91 o 
  -1   3   4       41.63       58.53      8.03 o 
   0   3   4      212.63      179.24      7.40 o 
   1   3   4      323.11      336.84      8.69 o 
   2   3   4      110.01      117.97      7.60 o 
   3   3   4      250.84      281.38     11.48 o 
   4   3   4      179.39      186.51      8.86 o 
   5   3   4       16.52       25.38      8.60 o 
   6   3   4        9.19        9.02      5.77 o 
   7   3   4      161.04      158.98     11.86 o 
   8   3   4      299.88      313.48     16.65 o 
   9   3   4      262.41      256.62     14.81 o 
  10   3   4        7.81        6.91     10.59 o 
  11   3   4        0.05       -1.98     10.97 o 
  12   3   4        4.63        5.65      7.00 o 
 -13   4   4      634.48      596.61     37.05 o 
 -12   4   4      211.17      216.44     15.36 o 
 -11   4   4      225.52      232.99     15.41 o 
 -10   4   4      442.90      452.31     20.43 o 
  -9   4   4      765.64      789.81     28.59 o 
  -8   4   4      226.50      238.60     14.95 o 
  -7   4   4       25.48       25.32      8.38 o 
  -6   4   4      629.86      640.31     25.51 o 
  -5   4   4      472.45      444.19     18.41 o 
  -4   4   4      448.84      423.31     14.78 o 
  -3   4   4     1708.31     1706.77     51.16 o 
  -2   4   4      670.84      605.63     16.70 o 
  -1   4   4     3534.95     3540.47     75.43 o 
   0   4   4     2691.52     2565.91     42.98 o 
   1   4   4     2343.87     2314.92     40.26 o 
   2   4   4     2900.76     2724.47     50.10 o 
   3   4   4     3324.62     3410.99     65.62 o 
   4   4   4     2523.23     2630.41     66.26 o 
   5   4   4       37.22       33.41     10.60 o 
   6   4   4     1638.37     1753.41     55.88 o 
   7   4   4      433.78      418.71     20.11 o 
   8   4   4      677.36      679.53     25.69 o 
   9   4   4      337.01      351.63     17.30 o 
  10   4   4       38.23       41.04     13.11 o 
  11   4   4      297.80      289.90     22.28 o 
  12   4   4      395.60      396.40     26.24 o 
 -12   5   4       13.70       14.14     10.19 o 
 -11   5   4        0.01        3.04      6.70 o 
 -10   5   4        1.83        3.23      6.54 o 
  -9   5   4       77.17       70.51     20.32 o 
  -8   5   4       51.66       48.22     16.96 o 
  -7   5   4      753.56      770.69     28.21 o 
  -6   5   4       29.42       32.90      9.55 o 
  -5   5   4        2.19        4.28      8.03 o 
  -4   5   4       55.43       63.65     17.82 o 
  -3   5   4      316.84      333.25     15.51 o 
  -2   5   4      508.77      492.85     16.08 o 
  -1   5   4      145.70      178.28     11.41 o 
   0   5   4      286.03      328.10     11.69 o 
   1   5   4      344.28      340.59     16.52 o 
   2   5   4      138.08      129.24      8.88 o 
   3   5   4      538.46      570.41     18.07 o 
   4   5   4       62.90       65.15     19.52 o 
   5   5   4        0.37        0.64      6.78 o 
   6   5   4      256.87      238.16     14.23 o 
   7   5   4       58.49       41.65     16.91 o 
   8   5   4       13.01       19.46      8.32 o 
   9   5   4       37.04       27.63     12.41 o 
  10   5   4       54.63       45.41     22.78 o 
  11   5   4        5.46        2.49      9.45 o 
 -11   6   4      851.92      829.21     38.18 o 
 -10   6   4      336.75      368.29     22.38 o 
  -9   6   4      315.53      304.35     19.22 o 
  -8   6   4      539.42      563.87     31.62 o 
  -7   6   4      537.63      549.85     22.31 o 
  -6   6   4      930.38      991.75     33.65 o 
  -5   6   4       29.28       39.31     12.00 o 
  -4   6   4      641.19      686.33     27.42 o 
  -3   6   4      332.46      335.24     15.62 o 
  -2   6   4      597.49      659.93     25.40 o 
  -1   6   4      798.16      841.71     25.67 o 
   0   6   4     1292.60     1297.69     28.48 o 
   1   6   4     1755.80     1717.43     37.85 o 
   2   6   4       64.65       90.16     13.69 o 
   3   6   4      449.26      467.16     21.07 o 
   4   6   4      455.06      487.24     20.91 o 
   5   6   4     1052.12     1121.83     35.71 o 
   6   6   4      450.31      457.95     20.86 o 
   7   6   4       30.18       48.48     15.22 o 
   8   6   4       25.40       10.14      8.10 o 
  10   6   4      453.10      432.34     24.67 o 
  -9   7   4       28.06       22.14     12.21 o 
  -8   7   4       25.14       12.91      7.27 o 
  -7   7   4        0.00        5.31      6.15 o 
  -6   7   4       16.50       15.02      6.71 o 
  -5   7   4      350.25      338.83     18.04 o 
  -4   7   4      219.12      245.10     16.43 o 
  -3   7   4       27.46       33.19     13.38 o 
  -2   7   4       35.78       26.96     10.48 o 
  -1   7   4       31.59       34.33     18.66 o 
   0   7   4       52.08       44.52     18.55 o 
   1   7   4       21.35       14.82      8.29 o 
   2   7   4      161.50      168.08     16.71 o 
   3   7   4        8.31       10.39      5.70 o 
   4   7   4       68.95       65.82     23.19 o 
   5   7   4       60.89       58.26     28.46 o 
   6   7   4       46.39       27.80     13.05 o 
   7   7   4       25.70       19.16     11.26 o 
   8   7   4       25.92       19.44      7.99 o 
   9   7   4       43.21       50.19     34.34 o 
  -8   8   4      261.48      282.98     20.51 o 
  -7   8   4      179.05      184.67     25.70 o 
  -6   8   4      466.17      487.27     24.66 o 
  -5   8   4        6.51       11.10      8.00 o 
  -4   8   4       94.71       90.31     41.71 o 
  -3   8   4      579.33      646.58     34.43 o 
  -2   8   4      554.55      515.12     30.15 o 
  -1   8   4      719.65      729.33     35.35 o 
   0   8   4      609.37      628.89     47.90 o 
   1   8   4      477.59      465.37     35.83 o 
   2   8   4      586.54      677.55     36.27 o 
   3   8   4      903.53      888.44     51.55 o 
   4   8   4      282.96      270.36     17.16 o 
   5   8   4      317.92      312.76     17.60 o 
   7   8   4       96.25      102.17     22.43 o 
  -5   9   4        1.20        9.21     21.93 o 
  -4   9   4      123.74      134.75     43.68 o 
  -3   9   4       37.94       36.53     22.54 o 
  -2   9   4       24.66       14.52     15.75 o 
  -1   9   4       13.20        6.37      9.88 o 
   0   9   4       44.30       40.70     26.56 o 
   1   9   4        0.25        7.46     12.56 o 
   2   9   4      119.82       89.25     69.30 o 
   3   9   4       69.67       61.81     54.50 o 
   4   9   4        6.98        7.53     10.57 o 
 -13   1   5      296.16      292.39     28.08 o 
 -12   1   5      387.08      417.48     26.91 o 
 -11   1   5      107.62       98.27     31.95 o 
 -10   1   5     1309.59     1278.21     51.53 o 
  -9   1   5      759.69      777.74     29.97 o 
  -8   1   5       90.47      107.50     16.40 o 
  -7   1   5     1551.84     1444.41     37.45 o 
  -6   1   5      121.11      105.05      9.18 o 
  -5   1   5      957.49      932.97     24.88 o 
  -4   1   5     4387.50     4307.83     81.56 o 
  -3   1   5     3529.15     3478.40     53.67 o 
  -2   1   5     2813.16     2865.48     35.89 o 
  -1   1   5     1414.02     1359.09     23.04 o 
   0   1   5     1020.37     1003.11     15.73 o 
   1   1   5      477.45      376.68     18.95 o 
   2   1   5     5025.72     5026.78     64.51 o 
   3   1   5     1257.71     1286.77     23.95 o 
   4   1   5        6.38        9.38      5.67 o 
   5   1   5      126.05      137.51     13.16 o 
   6   1   5      456.05      436.43     17.18 o 
   7   1   5      467.47      482.11     16.62 o 
   8   1   5     1515.85     1571.21     50.46 o 
   9   1   5      518.63      523.34     21.71 o 
  10   1   5      573.07      584.38     28.35 o 
  11   1   5      469.17      481.46     27.58 o 
  12   1   5      648.27      656.84     29.08 o 
 -13   2   5       17.39       17.03     12.81 o 
 -12   2   5       39.41       39.07     20.92 o 
 -11   2   5       93.17       87.40     32.34 o 
 -10   2   5      208.71      199.55     24.75 o 
  -9   2   5        3.20        6.81      6.65 o 
  -8   2   5       40.55       39.34     10.49 o 
  -7   2   5     1043.51     1061.26     26.95 o 
  -6   2   5      186.30      195.98     10.69 o 
  -5   2   5      468.05      480.58     15.42 o 
  -4   2   5      736.16      836.73     20.54 o 
  -3   2   5      338.04      377.75     12.00 o 
  -2   2   5      416.30      479.79     15.50 o 
  -1   2   5        0.00        1.64      2.16 o 
   0   2   5      883.26      986.01     19.87 o 
   1   2   5      208.95      215.12      8.24 o 
   2   2   5      401.82      447.79     12.71 o 
   3   2   5        5.41        2.65      2.90 o 
   4   2   5       21.78       27.50     10.63 o 
   5   2   5      177.62      169.50     10.54 o 
   6   2   5      139.32      130.35     10.96 o 
   7   2   5        6.52        6.00      5.65 o 
   8   2   5       24.29       19.32     13.74 o 
   9   2   5       10.77        4.77      4.86 o 
  10   2   5      130.67      123.51     21.24 o 
  11   2   5        2.42        3.27      6.04 o 
  12   2   5       40.58       23.31     13.36 o 
 -13   3   5       92.82       84.33     51.08 o 
 -12   3   5      234.33      255.93     24.34 o 
 -11   3   5      372.42      365.35     26.81 o 
 -10   3   5      327.12      333.11     21.69 o 
  -9   3   5      460.06      453.98     20.59 o 
  -8   3   5       24.00       24.35      8.25 o 
  -7   3   5      299.86      311.91     15.80 o 
  -6   3   5      647.00      696.17     20.78 o 
  -5   3   5     1198.79     1160.70     29.92 o 
  -4   3   5     2981.88     3115.84     66.50 o 
  -3   3   5      950.96      942.71     22.47 o 
  -2   3   5     1449.60     1446.27     30.67 o 
  -1   3   5     3123.88     3100.60     56.29 o 
   0   3   5     4284.55     4351.32     64.51 o 
   1   3   5     1016.60      990.37     23.71 o 
   2   3   5      202.62      184.52      9.88 o 
   3   3   5     2708.52     2658.97     57.32 o 
   4   3   5       64.56       47.59     16.77 o 
   5   3   5     2689.53     2720.33     45.00 o 
   6   3   5       26.32       35.01     12.46 o 
   7   3   5      120.41      121.82     18.35 o 
   8   3   5     1336.68     1330.54     44.59 o 
   9   3   5     1154.46     1128.85     49.73 o 
  10   3   5      357.39      398.60     23.37 o 
  11   3   5      359.36      352.09     23.32 o 
  12   3   5      475.93      466.39     30.31 o 
 -12   4   5      198.31      184.26     27.29 o 
 -11   4   5      198.33      185.60     22.20 o 
 -10   4   5      138.04      145.92     33.70 o 
  -9   4   5        0.66        3.74      4.74 o 
  -8   4   5      527.76      490.84     21.65 o 
  -7   4   5      308.47      296.85     17.47 o 
  -6   4   5      119.75      132.40     17.10 o 
  -5   4   5      193.30      191.23     11.40 o 
  -4   4   5      310.95      332.83     13.19 o 
  -3   4   5       92.86      105.89     14.95 o 
  -2   4   5       66.96       70.60     20.41 o 
  -1   4   5       56.79       57.26      8.29 o 
   0   4   5       78.81      102.60      7.97 o 
   1   4   5        9.20       16.51      6.25 o 
   2   4   5      114.05      107.60     15.07 o 
   3   4   5       41.25       38.73     10.11 o 
   4   4   5      441.85      435.90     13.42 o 
   5   4   5        1.18        4.91      5.82 o 
   6   4   5       63.69       59.51     18.04 o 
   7   4   5      131.98      127.62     15.00 o 
   8   4   5       28.26       31.63     16.64 o 
   9   4   5        0.08        6.28      7.35 o 
  10   4   5        1.54        1.64      6.47 o 
  11   4   5        1.40        4.45      8.46 o 
 -11   5   5       89.02       58.92     28.36 o 
 -10   5   5      305.06      308.52     19.76 o 
  -9   5   5      469.07      497.17     21.80 o 
  -8   5   5      390.04      401.38     22.29 o 
  -7   5   5     1671.39     1702.37     54.75 o 
  -6   5   5       94.83       97.02     24.53 o 
  -5   5   5      322.70      331.44     19.14 o 
  -4   5   5     2328.60     2443.15     50.34 o 
  -3   5   5     1228.67     1186.53     27.85 o 
  -2   5   5     1140.28     1157.99     21.64 o 
  -1   5   5      637.50      618.02     18.38 o 
   0   5   5      718.63      736.69     20.58 o 
   1   5   5      823.95      851.18     18.21 o 
   2   5   5      935.04      943.89     29.88 o 
   3   5   5       57.65       56.50     15.02 o 
   4   5   5       18.73       15.83      7.88 o 
   5   5   5      470.59      455.16     25.13 o 
   6   5   5      220.85      217.30     13.87 o 
   7   5   5      203.64      151.88     41.50 o 
   8   5   5      373.57      377.94     22.77 o 
   9   5   5      181.69      196.64     22.83 o 
  10   5   5      714.63      742.48     30.85 o 
 -10   6   5        9.90        4.26      5.18 o 
  -9   6   5       19.74       15.77      8.78 o 
  -8   6   5       45.53       39.93     14.74 o 
  -7   6   5       13.72        9.88      7.91 o 
  -6   6   5       22.43       23.92     10.20 o 
  -5   6   5      146.66      147.28     13.11 o 
  -4   6   5      107.29      105.94     34.18 o 
  -3   6   5       22.77       25.67      8.83 o 
  -2   6   5        4.67        7.14      5.50 o 
  -1   6   5       97.21       73.47     24.13 o 
   0   6   5      297.14      307.86     17.43 o 
   1   6   5      232.12      246.17     24.32 o 
   2   6   5       42.11       39.89     16.23 o 
   3   6   5        3.15        6.12      6.09 o 
   4   6   5       57.50       50.00     15.11 o 
   5   6   5        6.80        5.80      6.04 o 
   6   6   5      127.39       41.31     33.41 o 
   7   6   5        1.36        4.85      4.71 o 
   8   6   5       97.72       52.42     25.24 o 
   9   6   5       19.72       18.87     15.31 o 
  -9   7   5       29.19       32.14     17.07 o 
  -8   7   5        6.67       13.04      8.34 o 
  -7   7   5      359.72      367.63     21.25 o 
  -6   7   5      443.82      474.54     23.81 o 
  -5   7   5      528.98      522.73     21.16 o 
  -4   7   5       64.95       65.45     26.17 o 
  -3   7   5      549.72      539.57     26.01 o 
  -2   7   5     1375.45     1352.16     38.66 o 
  -1   7   5     1238.31     1307.89     49.03 o 
   0   7   5     1179.87     1115.61     46.30 o 
   1   7   5      109.85      101.92     18.52 o 
   2   7   5     1049.24      994.47     52.66 o 
   3   7   5      584.17      661.24     35.42 o 
   4   7   5      269.62      306.25     17.76 o 
   5   7   5      171.34      164.21     18.03 o 
   6   7   5      722.96      717.18     43.58 o 
   7   7   5      318.54      254.14     65.74 o 
   8   7   5      361.01        3.51     11.44 o 
  -7   8   5      342.36      337.79     23.13 o 
  -6   8   5      128.28       95.06     49.81 o 
  -5   8   5       75.30       69.19     26.84 o 
  -4   8   5       22.07       14.94     10.66 o 
  -3   8   5       82.62       84.60     49.14 o 
  -2   8   5      194.62      135.10     64.23 o 
  -1   8   5       14.26       12.33     12.13 o 
   0   8   5       10.09        5.67      8.18 o 
   1   8   5        1.52        6.93     15.18 o 
   2   8   5       76.37       84.89     47.96 o 
   3   8   5       15.62       11.66     11.17 o 
   4   8   5        2.31        6.22      9.95 o 
   5   8   5       21.57       16.04     12.46 o 
  -3   9   5       83.07       73.22     48.65 o 
  -2   9   5      336.45      410.54     35.17 o 
  -1   9   5      587.29      600.96     45.79 o 
   0   9   5      564.44      572.91     44.84 o 
   1   9   5      153.05      139.71     87.44 o 
 -13   0   6      196.04      234.27     39.39 o 
 -12   0   6       11.29        7.90     16.16 o 
 -11   0   6      176.88      209.24     20.41 o 
 -10   0   6      343.60      313.60     24.62 o 
  -9   0   6      204.13      244.78     22.54 o 
  -8   0   6      685.16      726.72     35.02 o 
  -7   0   6      476.33      446.62     28.37 o 
  -6   0   6      277.92      286.03     29.96 o 
  -5   0   6     1685.37     1776.47     67.24 o 
  -4   0   6     3141.37     3134.90    108.69 o 
  -3   0   6     1158.07     1082.69     29.98 o 
  -2   0   6      808.93      684.96     19.58 o 
  -1   0   6     4002.18     3642.88    124.33 o 
   0   0   6       38.19       35.52      5.79 o 
   1   0   6     1602.40     1770.61     55.93 o 
   2   0   6      780.10      725.06     30.34 o 
   3   0   6      792.00      720.64     34.22 o 
   4   0   6     2748.37     2967.79    101.83 o 
   5   0   6     3258.97     3457.85    106.25 o 
   6   0   6       20.01       43.95     21.42 o 
   7   0   6     1409.92     1401.90     65.03 o 
   8   0   6     1553.00     1550.22     61.68 o 
   9   0   6     1433.25     1476.07     59.51 o 
  10   0   6     1152.15     1152.11     58.80 o 
  11   0   6      265.67      208.68     70.63 o 
  12   0   6        5.25        7.48     17.06 o 
 -13   1   6      274.69      292.85     21.57 o 
 -12   1   6       49.60       39.20     25.88 o 
 -11   1   6       27.60       11.65     15.50 o 
 -10   1   6      141.72      110.50     44.42 o 
  -9   1   6        9.33       10.84      5.72 o 
  -8   1   6        2.45        5.35      5.61 o 
  -7   1   6      229.11      221.83     13.29 o 
  -6   1   6      954.30      920.84     27.59 o 
  -5   1   6       25.80       18.72      4.96 o 
  -4   1   6        4.98        7.90      4.21 o 
  -3   1   6       94.84       98.06      6.94 o 
  -2   1   6      121.41      112.02      6.25 o 
  -1   1   6      511.93      623.94     17.04 o 
   0   1   6        9.20        7.12      3.72 o 
   1   1   6        0.59        2.87      3.37 o 
   2   1   6      112.58      141.29      7.08 o 
   3   1   6       36.33       45.23     14.13 o 
   4   1   6       52.85       67.95     17.91 o 
   5   1   6       18.04       13.43      5.71 o 
   6   1   6       67.18       70.90     19.07 o 
   7   1   6        2.30        5.18      6.87 o 
   8   1   6       70.60       64.73     20.36 o 
   9   1   6      330.72      345.78     18.27 o 
  10   1   6       24.98       24.67     13.30 o 
  11   1   6      250.23      252.77     19.90 o 
 -13   2   6      364.12      320.74     25.52 o 
 -12   2   6       16.77       12.89     13.43 o 
 -11   2   6      405.75      442.34     27.19 o 
 -10   2   6     1201.90     1166.14     46.31 o 
  -9   2   6      623.59      578.70     44.64 o 
  -8   2   6     2707.66     2537.09     77.81 o 
  -7   2   6      754.03      784.18     30.00 o 
  -6   2   6      757.05      734.71     17.58 o 
  -5   2   6     2732.67     2780.11     59.57 o 
  -4   2   6     1831.06     1831.30     42.58 o 
  -3   2   6     2375.61     2509.73     57.09 o 
  -2   2   6     1676.53     1688.59     34.42 o 
  -1   2   6      299.82      314.51     10.72 o 
   0   2   6        7.03       10.81      4.34 o 
   1   2   6       82.94       77.17      7.77 o 
   2   2   6     1374.38     1450.25     35.30 o 
   3   2   6       93.80      104.31      7.74 o 
   4   2   6      676.85      656.27     21.58 o 
   5   2   6       44.37       44.04     15.01 o 
   6   2   6      241.92      230.28     14.19 o 
   7   2   6      907.47      921.63     30.81 o 
   8   2   6     1023.09     1069.71     35.48 o 
   9   2   6      695.98      656.19     33.53 o 
  10   2   6      165.26      169.97     16.21 o 
  11   2   6      599.38      616.72     58.26 o 
 -12   3   6        0.16        2.60     11.18 o 
 -11   3   6        9.62       15.42     11.23 o 
 -10   3   6        9.60        8.46      9.49 o 
  -9   3   6        1.19        3.23      7.74 o 
  -8   3   6       94.62       79.58     30.33 o 
  -7   3   6       30.68       30.76     14.14 o 
  -6   3   6       18.73       28.82      9.84 o 
  -5   3   6       94.14      111.35      8.99 o 
  -4   3   6      249.44      236.17     10.88 o 
  -3   3   6       88.63      101.70     10.16 o 
  -2   3   6       29.45       28.65      8.45 o 
  -1   3   6        2.17        4.24      4.72 o 
   0   3   6      183.90      186.05     10.91 o 
   1   3   6       50.78       62.85      8.77 o 
   2   3   6      307.62      323.32     12.92 o 
   3   3   6        3.21        6.21      4.64 o 
   4   3   6      292.04      284.98     11.28 o 
   5   3   6       29.59       33.37     11.35 o 
   6   3   6        0.18        2.89      6.69 o 
   7   3   6        0.42        5.38      9.43 o 
   8   3   6        3.79        5.62      6.15 o 
   9   3   6       33.23       22.53     12.96 o 
  10   3   6       78.56       61.55     32.92 o 
  11   3   6       24.14       12.19     13.23 o 
 -12   4   6       79.75       57.59     25.64 o 
 -11   4   6       79.24       66.59     36.75 o 
 -10   4   6      377.56      341.22     23.56 o 
  -9   4   6        8.20        8.93      8.48 o 
  -8   4   6      791.19      741.79     25.20 o 
  -7   4   6      760.14      759.14     27.83 o 
  -6   4   6      343.67      339.71     17.31 o 
  -5   4   6      926.78      923.20     27.56 o 
  -4   4   6      708.17      715.65     20.37 o 
  -3   4   6     1882.17     1889.33     35.65 o 
  -2   4   6     1260.45     1353.55     45.56 o 
  -1   4   6      528.77      511.61     17.09 o 
   0   4   6      227.66      198.23     14.44 o 
   1   4   6      479.43      497.77     24.35 o 
   2   4   6     2830.91     2933.16     42.21 o 
   3   4   6       29.24       29.52     11.62 o 
   4   4   6     1140.81     1171.49     39.43 o 
   5   4   6      611.40      589.08     22.58 o 
   6   4   6     1011.01     1084.98     40.27 o 
   7   4   6     1204.59     1316.28     45.63 o 
   8   4   6      642.30      661.08     28.49 o 
   9   4   6      614.81      620.76     32.22 o 
  10   4   6      419.71      414.57     23.83 o 
 -11   5   6        4.82       11.83     10.31 o 
 -10   5   6      688.70      614.91     29.68 o 
  -9   5   6       60.51       44.42     21.88 o 
  -8   5   6       82.83       75.06     25.22 o 
  -7   5   6      292.43      261.74     16.78 o 
  -6   5   6       91.29       88.21     31.60 o 
  -5   5   6        4.05       10.91      6.18 o 
  -4   5   6        4.45       11.34      6.00 o 
  -3   5   6      208.99      211.81     16.41 o 
  -2   5   6      327.40      324.92     17.27 o 
  -1   5   6        1.05        3.38      4.38 o 
   0   5   6       31.14       23.28      6.33 o 
   1   5   6       26.15       21.52      8.36 o 
   2   5   6      171.73      162.16     11.67 o 
   3   5   6        0.20        2.50      5.20 o 
   4   5   6      224.36      213.85     14.80 o 
   5   5   6       10.36        7.57      5.31 o 
   6   5   6      101.89       99.78     26.83 o 
   7   5   6       99.83       73.56     33.69 o 
   8   5   6       90.31       89.55     38.73 o 
   9   5   6       29.89       17.59     14.49 o 
  -9   6   6      147.08      138.26     45.93 o 
  -8   6   6      518.24      517.49     25.48 o 
  -7   6   6      738.22      773.91     34.51 o 
  -6   6   6      998.08     1029.03     29.36 o 
  -5   6   6     1195.50     1248.81     47.40 o 
  -4   6   6      750.80      817.74     32.16 o 
  -3   6   6      288.36      305.39     19.92 o 
  -2   6   6      201.51      221.50     17.53 o 
  -1   6   6     1437.70     1478.40     49.22 o 
   0   6   6      197.79      218.26     13.83 o 
   1   6   6      370.25      373.01     21.05 o 
   2   6   6        7.95        6.36      6.45 o 
   3   6   6       39.40       38.61     19.81 o 
   4   6   6      311.75      320.68     18.56 o 
   5   6   6      919.70      993.28     29.45 o 
   6   6   6       48.13       36.36     14.16 o 
   7   6   6      494.81      471.69     24.72 o 
   8   6   6      208.13      211.00     24.10 o 
  -8   7   6       12.90       11.32      8.93 o 
  -7   7   6      172.13      169.75     15.91 o 
  -6   7   6      128.68      150.36     25.63 o 
  -5   7   6       39.72       47.03     17.44 o 
  -4   7   6       36.66       27.05     19.79 o 
  -3   7   6        1.74        4.69      8.24 o 
  -2   7   6        2.72        2.65      8.82 o 
  -1   7   6        3.44        2.09      9.32 o 
   0   7   6       15.77       14.25     10.35 o 
   1   7   6        1.31       -0.87      8.53 o 
   2   7   6       30.93       23.85     20.30 o 
   3   7   6        8.37       14.34     12.71 o 
   4   7   6        0.05        1.56      7.22 o 
   5   7   6        4.33        9.95      9.85 o 
   6   7   6       24.29       36.16     20.08 o 
  -5   8   6      777.10      796.08     42.72 o 
  -4   8   6      261.41      256.97     20.84 o 
  -3   8   6      187.67      193.42     21.84 o 
  -2   8   6      222.05      258.10     24.31 o 
  -1   8   6      396.59      393.99     30.79 o 
   0   8   6      492.66      491.78     31.44 o 
   1   8   6      146.83      136.27     18.72 o 
   2   8   6       99.86      103.88     74.87 o 
   3   8   6      212.82      229.06     23.60 o 
   4   8   6      289.39      306.97     23.40 o 
 -12   1   7      407.34      411.25     24.48 o 
 -11   1   7      436.99      374.21     25.07 o 
 -10   1   7      199.02      210.82     17.21 o 
  -9   1   7     1616.75     1667.78     40.00 o 
  -8   1   7     1920.39     1662.19    198.63 o 
  -7   1   7      813.62      822.44     33.01 o 
  -6   1   7      542.30      537.78     19.98 o 
  -5   1   7      217.83      208.10     13.32 o 
  -4   1   7     1209.11     1149.62     24.33 o 
  -3   1   7     1351.47     1388.65     31.33 o 
  -2   1   7     1416.12     1440.22     36.19 o 
  -1   1   7       14.28       19.15      4.91 o 
   0   1   7      103.08       92.91     10.36 o 
   1   1   7     1288.54     1405.06     38.46 o 
   2   1   7     1033.06     1067.17     30.29 o 
   3   1   7      850.34      850.01     21.25 o 
   4   1   7     1879.42     1778.34     40.42 o 
   5   1   7      510.83      545.97     23.67 o 
   6   1   7      898.82      927.65     34.11 o 
   7   1   7      526.78      576.40     23.81 o 
   8   1   7      422.03      404.81     20.36 o 
   9   1   7      347.81      344.24     24.17 o 
  10   1   7      615.07      634.47     29.25 o 
  11   1   7       99.18       70.07     48.12 o 
 -12   2   7        3.74        3.31      8.08 o 
 -11   2   7       13.48       12.22     11.57 o 
 -10   2   7      394.03      377.11     26.86 o 
  -9   2   7      181.36      125.04     51.34 o 
  -8   2   7        7.75        3.95      4.20 o 
  -7   2   7       97.84       93.93     14.90 o 
  -6   2   7        0.30        2.61      3.06 o 
  -5   2   7       37.25       42.97     14.57 o 
  -4   2   7      138.12      124.97      9.77 o 
  -3   2   7        1.26        3.89      4.43 o 
  -2   2   7       43.54       52.52     18.65 o 
  -1   2   7        1.67        3.47      3.74 o 
   0   2   7      107.05       89.46      9.12 o 
   1   2   7      530.04      546.13     16.42 o 
   2   2   7      117.52      117.25     21.09 o 
   3   2   7      128.66      121.88     12.84 o 
   4   2   7        4.49       17.96     10.98 o 
   5   2   7        1.43        2.40      5.50 o 
   6   2   7       28.84       26.07     10.23 o 
   7   2   7       17.78       17.43      8.97 o 
   8   2   7       63.40       54.12     18.98 o 
   9   2   7        0.06       -2.63      9.10 o 
  10   2   7        1.13        4.37      8.11 o 
 -11   3   7      957.98      887.50     47.26 o 
 -10   3   7      266.33      260.41     20.86 o 
  -9   3   7     1080.88      982.51     33.37 o 
  -8   3   7      421.45      417.31     22.61 o 
  -7   3   7      127.55      130.70     17.99 o 
  -6   3   7     1309.23     1417.07     42.73 o 
  -5   3   7     1516.82     1520.51     43.46 o 
  -4   3   7      105.89      114.95     15.48 o 
  -3   3   7       26.90       22.42     11.01 o 
  -2   3   7     1021.79      981.74     23.08 o 
  -1   3   7     1357.15     1413.00     26.83 o 
   0   3   7      129.20      128.34     14.23 o 
   1   3   7     1055.51     1013.40     27.14 o 
   2   3   7       60.88       51.52     24.40 o 
   3   3   7     3917.13     3955.37    100.23 o 
   4   3   7     2086.35     2109.36     55.32 o 
   5   3   7      473.15      488.15     21.05 o 
   6   3   7      464.80      512.14     23.66 o 
   7   3   7      675.80      674.89     31.31 o 
   8   3   7      827.77      836.10     39.44 o 
   9   3   7      375.33      378.70     26.54 o 
  10   3   7      304.64      301.86     24.89 o 
 -11   4   7      266.58      253.95     23.67 o 
 -10   4   7       38.58       28.64     16.24 o 
  -9   4   7       14.26        4.89      9.41 o 
  -8   4   7       23.25       18.48     10.33 o 
  -7   4   7       16.49       15.58      9.16 o 
  -6   4   7       17.15       15.64      6.91 o 
  -5   4   7        0.39        3.52      6.22 o 
  -4   4   7       43.47       40.34     17.21 o 
  -3   4   7        0.01        2.58      5.26 o 
  -2   4   7        0.31       -0.22      6.18 o 
  -1   4   7       48.33       56.59     16.67 o 
   0   4   7       74.04       87.47     26.78 o 
   1   4   7       70.18       85.76     23.31 o 
   2   4   7      159.64      146.49     17.78 o 
   3   4   7       76.54       69.90     11.45 o 
   4   4   7       18.38       20.21      8.62 o 
   5   4   7      106.32      100.37     27.50 o 
   6   4   7       38.49       44.98     20.70 o 
   7   4   7       34.76       27.25     18.61 o 
   8   4   7      358.24      362.18     22.27 o 
   9   4   7        3.58        8.69     13.12 o 
 -10   5   7      186.11      161.11     32.00 o 
  -9   5   7     1045.53     1063.54     37.09 o 
  -8   5   7      837.31      797.66     33.35 o 
  -7   5   7      703.84      713.03     25.95 o 
  -6   5   7      943.07      962.43     39.16 o 
  -5   5   7      166.24      176.40     17.39 o 
  -4   5   7      904.35      933.41     32.80 o 
  -3   5   7      482.77      513.60     25.76 o 
  -2   5   7      321.97      353.33     17.17 o 
  -1   5   7       49.68       61.00     26.90 o 
   0   5   7       94.91      109.40     18.65 o 
   1   5   7      769.91      785.80     27.07 o 
   2   5   7      606.80      588.12     20.69 o 
   3   5   7      226.97      236.23     19.12 o 
   4   5   7      283.52      257.59     29.99 o 
   5   5   7      355.38      342.34     20.13 o 
   6   5   7      709.76      735.45     35.31 o 
   7   5   7      418.86      436.28     23.92 o 
   8   5   7      309.34      320.13     26.99 o 
  -8   6   7        0.78        6.21      8.97 o 
  -7   6   7       25.56       22.78     14.54 o 
  -6   6   7      141.49      113.79     57.64 o 
  -5   6   7      140.10      131.02     64.15 o 
  -4   6   7      505.09      418.45     22.66 o 
  -3   6   7       43.72       27.16     12.36 o 
  -2   6   7       12.68       17.12      9.49 o 
  -1   6   7        9.59       10.44      8.78 o 
   0   6   7       27.64       30.18     10.62 o 
   1   6   7      244.72      233.65     20.57 o 
   2   6   7       22.33       19.88      9.41 o 
   3   6   7       91.54       80.47     36.14 o 
   4   6   7       94.62       88.09     49.56 o 
   5   6   7       10.88       14.77     13.18 o 
   6   6   7      143.90       98.37     52.10 o 
   7   6   7        5.77        2.39      8.80 o 
  -6   7   7      224.25      286.71     21.25 o 
  -5   7   7      309.44      326.60     21.22 o 
  -4   7   7      227.75      230.78     18.22 o 
  -3   7   7       88.26       83.81     38.06 o 
  -2   7   7      282.53      249.87     24.64 o 
  -1   7   7       20.43       17.42     16.91 o 
   0   7   7      572.62      614.02     39.69 o 
   1   7   7      640.73      629.38     43.47 o 
   2   7   7      380.78      403.89     22.76 o 
   3   7   7      186.69      178.81     20.50 o 
   4   7   7      792.80      940.27     35.23 o 
   5   7   7      377.03      357.58     33.17 o 
  -2   8   7       44.23       46.14     30.88 o 
  -1   8   7        0.01       -2.35     13.23 o 
   0   8   7      193.95      195.60     23.69 o 
 -11   0   8      543.07      515.00     32.88 o 
 -10   0   8      192.40      209.40     31.36 o 
  -9   0   8      453.14      467.55     32.05 o 
  -8   0   8       12.69       29.26     20.75 o 
  -7   0   8      739.17      711.04     37.25 o 
  -6   0   8      759.29      711.38     37.20 o 
  -5   0   8       11.57       12.72     10.93 o 
  -4   0   8      128.70       74.00     29.76 o 
  -3   0   8     1621.09     1475.32     76.28 o 
  -2   0   8      857.90      836.30     54.95 o 
  -1   0   8     1328.35     1373.80     71.01 o 
   0   0   8      630.05      641.12     32.97 o 
   1   0   8      412.97      409.02     25.01 o 
   2   0   8     1253.24     1292.71     60.82 o 
   3   0   8     3580.48     3460.15    139.65 o 
   4   0   8      497.41      522.37     31.43 o 
   5   0   8     1394.70     1424.08     63.63 o 
   6   0   8      709.43      771.53     42.16 o 
   7   0   8      167.23      194.52     31.65 o 
   8   0   8      134.62      131.16     25.31 o 
   9   0   8      243.60      234.95     23.43 o 
 -11   1   8        0.37        6.97      9.39 o 
 -10   1   8       36.44       21.38     15.53 o 
  -9   1   8      176.49      174.90     24.64 o 
  -8   1   8       12.11        8.49      8.39 o 
  -7   1   8       11.59        8.64      6.14 o 
  -6   1   8      109.71      124.64     12.14 o 
  -5   1   8       76.52       71.80     21.68 o 
  -4   1   8       55.23       58.78     17.12 o 
  -3   1   8      207.08      210.55     15.96 o 
  -2   1   8        0.72        9.19      9.72 o 
  -1   1   8       71.34       88.51     13.78 o 
   0   1   8       81.10       75.59     30.24 o 
   1   1   8      118.18      133.31     16.69 o 
   2   1   8        2.46       11.07      6.79 o 
   3   1   8        5.91        7.76      7.35 o 
   4   1   8       34.86       41.35     11.89 o 
   5   1   8       30.27       24.98     13.05 o 
   6   1   8      150.79      169.66     14.95 o 
   7   1   8       17.04       14.80     11.58 o 
   8   1   8      166.94      181.36     15.28 o 
   9   1   8        0.16        6.11      7.54 o 
 -11   2   8       40.98       40.58     23.45 o 
 -10   2   8     1089.67     1064.25     36.36 o 
  -9   2   8     1268.23     1246.35     52.53 o 
  -8   2   8     1030.34      961.19     29.34 o 
  -7   2   8      590.99      573.95     24.64 o 
  -6   2   8      144.70      129.79     16.60 o 
  -5   2   8      593.28      644.93     28.69 o 
  -4   2   8      492.40      495.27     24.86 o 
  -3   2   8      762.69      790.98     39.18 o 
  -2   2   8      855.08      894.68     34.63 o 
  -1   2   8      168.44      159.43     13.70 o 
   0   2   8     1679.46     1767.89     64.92 o 
   1   2   8      285.04      266.58     18.33 o 
   2   2   8      521.16      516.56     21.08 o 
   3   2   8     1131.08     1170.10     41.42 o 
   4   2   8      776.76      788.15     28.77 o 
   5   2   8      164.66      180.03     17.48 o 
   6   2   8      102.82       95.09     17.75 o 
   7   2   8      161.75      185.02     16.57 o 
   8   2   8       10.39       10.59      9.39 o 
   9   2   8      352.52      335.81     21.93 o 
 -10   3   8        1.82        4.60      9.02 o 
  -9   3   8       36.22       17.04     11.32 o 
  -8   3   8       24.32       19.90     14.37 o 
  -7   3   8       93.41       84.94     30.69 o 
  -6   3   8        6.13        3.92      5.91 o 
  -5   3   8      127.61      103.59     37.76 o 
  -4   3   8       37.98       33.09     12.85 o 
  -3   3   8       18.60       15.07      8.08 o 
  -2   3   8      173.95      152.90     12.56 o 
  -1   3   8        9.22        4.59      6.02 o 
   0   3   8       25.39       30.72     13.13 o 
   1   3   8       51.07       36.87     15.53 o 
   2   3   8       10.91       12.73      7.02 o 
   3   3   8      208.94      185.49     19.17 o 
   4   3   8        0.49        4.70      4.96 o 
   5   3   8       84.04       68.21     22.50 o 
   6   3   8        8.12       13.62      7.16 o 
   7   3   8        7.68        9.91      7.67 o 
   8   3   8        9.97        6.58      9.29 o 
 -10   4   8      290.25      284.46     26.79 o 
  -9   4   8      458.35      445.60     24.65 o 
  -8   4   8      292.65      302.29     28.55 o 
  -7   4   8      208.63      235.98     24.66 o 
  -6   4   8       12.75       15.91      9.87 o 
  -5   4   8      148.88      156.31     15.92 o 
  -4   4   8      253.01      233.15     13.95 o 
  -3   4   8      488.31      507.13     20.06 o 
  -2   4   8      301.03      331.10     17.47 o 
  -1   4   8       55.37       59.27     20.57 o 
   0   4   8     2265.20     2183.45     55.50 o 
   1   4   8      346.78      373.49     21.83 o 
   2   4   8     1139.92     1197.84     78.22 o 
   3   4   8      872.28      825.50     34.17 o 
   4   4   8      799.57      787.55     37.36 o 
   5   4   8      758.60      769.57     40.58 o 
   6   4   8      316.14      322.71     23.17 o 
   7   4   8      331.96      379.88     26.00 o 
   8   4   8      101.43      122.04     23.19 o 
  -8   5   8        9.85       11.78     10.05 o 
  -7   5   8      116.81      109.62     62.30 o 
  -6   5   8       15.85       10.52      8.33 o 
  -5   5   8        5.21        5.81      5.66 o 
  -4   5   8        3.65       10.97      8.10 o 
  -3   5   8       83.87       66.54     31.02 o 
  -2   5   8       62.34       75.41     14.48 o 
  -1   5   8      197.25      187.57     13.82 o 
   0   5   8       84.98       93.05     18.45 o 
   1   5   8      166.20      186.22     13.19 o 
   2   5   8        9.93        5.28     12.39 o 
   3   5   8        4.84        5.97      8.06 o 
   4   5   8       34.83       33.18     15.20 o 
   5   5   8       12.43        1.24     11.59 o 
   6   5   8        7.70       21.34     23.00 o 
   7   5   8        9.27        6.10      5.04 o 
  -7   6   8      605.59      632.43     37.47 o 
  -6   6   8      685.71      718.76     31.84 o 
  -5   6   8      290.65      310.39     32.90 o 
  -4   6   8       10.18       17.10     12.77 o 
  -3   6   8      444.82      432.42     37.24 o 
  -2   6   8      215.58      251.34     23.34 o 
  -1   6   8      572.43      595.47     32.37 o 
   0   6   8      345.09      341.48     22.10 o 
   1   6   8      412.39      432.30     38.15 o 
   2   6   8      385.41      345.50     25.88 o 
   3   6   8      732.63      742.86     37.66 o 
   4   6   8       34.77       30.98     31.91 o 
   5   6   8      353.29      413.34     35.59 o 
  -4   7   8       71.78       61.85     51.85 o 
  -3   7   8       11.73        5.84      8.68 o 
  -2   7   8      105.09       81.68     53.39 o 
  -1   7   8       33.75       20.98     21.61 o 
   0   7   8        2.18        2.44      9.47 o 
   1   7   8       58.59       39.73     23.83 o 
   2   7   8       11.63        8.08     10.14 o 
 -10   1   9      319.11      317.90     24.97 o 
  -9   1   9      269.75      299.55     17.97 o 
  -8   1   9      520.64      521.49     25.64 o 
  -7   1   9      211.40      248.81     23.12 o 
  -6   1   9      369.54      293.97     20.40 o 
  -5   1   9       77.11      111.96     49.84 o 
  -4   1   9      727.77      757.45     38.03 o 
  -3   1   9      931.09      990.16     48.35 o 
  -2   1   9      630.60      640.62     37.62 o 
  -1   1   9     1639.43     1669.24     69.20 o 
   0   1   9      857.14      857.37     33.93 o 
   1   1   9       99.13      110.43     27.88 o 
   2   1   9      904.03      924.67     32.81 o 
   3   1   9      338.45      346.59     17.18 o 
   4   1   9      314.02      322.40     17.93 o 
   5   1   9      268.27      292.98     17.07 o 
   6   1   9      165.07      169.90     19.25 o 
   7   1   9       34.36       68.48     18.60 o 
   8   1   9      130.07      132.90     16.32 o 
 -10   2   9       14.73       11.06     11.20 o 
  -9   2   9       10.25       15.12     12.14 o 
  -8   2   9       14.32       12.94      9.59 o 
  -7   2   9        6.71        8.47      8.49 o 
  -6   2   9      126.11      113.30     29.44 o 
  -5   2   9       13.56       14.25      9.46 o 
  -4   2   9       82.51       87.62     40.77 o 
  -3   2   9      299.79      302.05     37.84 o 
  -2   2   9      423.07      394.56     27.63 o 
  -1   2   9        0.34        1.79      7.49 o 
   0   2   9       16.07       16.15     13.56 o 
   1   2   9      111.63      128.31     18.66 o 
   2   2   9        2.70        4.58      7.27 o 
   3   2   9       59.37       66.78     30.57 o 
   4   2   9        8.54       18.11      8.84 o 
   5   2   9      118.88       97.67     14.07 o 
   6   2   9       15.50        8.88      9.24 o 
   7   2   9       20.96       14.91     13.04 o 
  -9   3   9       13.49       21.31     20.64 o 
  -8   3   9      148.23      121.56     55.87 o 
  -7   3   9      430.19      375.21     56.47 o 
  -6   3   9      223.70      277.71     23.99 o 
  -5   3   9       99.64       97.80     17.56 o 
  -4   3   9      284.04      284.60     20.58 o 
  -3   3   9      658.29      607.58     37.00 o 
  -2   3   9      347.79      375.96     22.64 o 
  -1   3   9     2428.37     2472.04     72.34 o 
   0   3   9      164.12      151.69     18.01 o 
   1   3   9      747.43      698.32     31.47 o 
   2   3   9      280.00      242.46     18.27 o 
   3   3   9      303.41      325.02     20.52 o 
   4   3   9      731.32      739.56     38.91 o 
   5   3   9      268.51      237.44     22.62 o 
   6   3   9      260.81      304.45     20.58 o 
   7   3   9        4.28        2.39      8.59 o 
  -8   4   9        0.70       10.25     10.86 o 
  -7   4   9       15.68       13.47     13.43 o 
  -6   4   9        3.49       12.00     13.21 o 
  -5   4   9        7.57        6.61     14.50 o 
  -4   4   9       57.57       40.93     21.59 o 
  -3   4   9        5.17        2.30      8.00 o 
  -2   4   9      214.63      186.36     17.83 o 
  -1   4   9      179.53      189.99     16.16 o 
   0   4   9       42.90       43.49     22.03 o 
   1   4   9      290.69      302.82     21.19 o 
   2   4   9       17.81        6.21     12.12 o 
   3   4   9      319.23      308.64     22.70 o 
   4   4   9        2.16        1.75     10.33 o 
   5   4   9      400.49      381.69     30.90 o 
   6   4   9        0.67        5.24     10.30 o 
  -6   5   9      556.40      580.36     46.53 o 
  -5   5   9       71.89       55.97     41.65 o 
  -4   5   9      505.31      570.80     40.36 o 
  -3   5   9     1140.31     1152.82     38.49 o 
  -2   5   9      270.74      290.99     24.99 o 
  -1   5   9      464.27      496.08     29.33 o 
   0   5   9      384.83      370.94     24.58 o 
   1   5   9      339.16      347.89     24.66 o 
   2   5   9      876.43      855.86     40.19 o 
   3   5   9      127.34       89.71     62.95 o 
   4   5   9        4.07        6.92     12.87 o 
  -4   6   9       68.06       42.05     34.23 o 
  -3   6   9       74.30       50.51     32.81 o 
  -2   6   9        1.12        4.67      7.06 o 
  -1   6   9        1.06        5.26      7.90 o 
   0   6   9       20.54       12.92     18.92 o 
   1   6   9        7.65        3.36      6.61 o 
   2   6   9       60.43       35.32     33.65 o 
  -8   0  10      327.26      299.56     41.30 o 
  -7   0  10      751.54      738.85     55.38 o 
  -6   0  10      292.18      317.00     69.35 o 
  -5   0  10      147.47       84.33     72.29 o 
  -4   0  10      127.22      101.92     81.32 o 
  -3   0  10      501.30      492.31     48.95 o 
  -2   0  10      972.35      997.66    115.02 o 
  -1   0  10      655.01      591.97     49.53 o 
   0   0  10      120.42      105.43     92.91 o 
   1   0  10      399.51      367.33     38.61 o 
   2   0  10       41.15       45.92     39.14 o 
   3   0  10      235.63      246.04     26.46 o 
   4   0  10      348.82      360.44     28.86 o 
   5   0  10      752.22      714.08     56.00 o 
   6   0  10      646.63      639.40     45.12 o 
  -8   1  10       40.73       35.80     28.40 o 
  -7   1  10       25.32       16.62     21.33 o 
  -6   1  10       20.08        9.30      9.65 o 
  -5   1  10      636.40      585.51     40.71 o 
  -4   1  10       34.96       29.72     18.63 o 
  -3   1  10       15.48        6.21      7.80 o 
  -2   1  10       10.66        5.39     12.00 o 
  -1   1  10      198.52      170.94     20.49 o 
   0   1  10      100.33      115.55     51.01 o 
   1   1  10       65.22       55.03     34.95 o 
   2   1  10       77.01       51.57     25.13 o 
   3   1  10       19.39        9.86      9.46 o 
   4   1  10       92.69       58.12     45.38 o 
   5   1  10        1.29        2.57      7.36 o 
   6   1  10        2.61        2.96      5.87 o 
  -8   2  10      400.53      410.62     35.81 o 
  -7   2  10      800.55      765.32     41.25 o 
  -6   2  10      291.26      303.70     25.97 o 
  -5   2  10      688.04      726.20     98.36 o 
  -4   2  10     1479.84     1562.42     63.80 o 
  -3   2  10      129.33      202.60     62.15 o 
  -2   2  10     1104.01     1138.46     62.09 o 
  -1   2  10      707.14      717.59     47.16 o 
   0   2  10      198.57      238.42     39.96 o 
   1   2  10      265.84      260.39     19.99 o 
   2   2  10       59.19       52.47     29.52 o 
   3   2  10       31.82       26.99     22.52 o 
   4   2  10      184.10      174.16     17.07 o 
   5   2  10      395.30      378.56     26.92 o 
  -7   3  10        0.28       -1.61     11.34 o 
  -6   3  10        0.00        3.85      9.53 o 
  -5   3  10       22.10        6.77     14.56 o 
  -4   3  10       25.78       10.29     19.22 o 
  -3   3  10        7.27       -3.24     23.43 o 
  -2   3  10       89.05       70.12     33.85 o 
  -1   3  10       19.84       19.42     11.29 o 
   0   3  10       19.10       10.46      8.03 o 
   1   3  10        1.69        5.62      9.42 o 
   2   3  10       38.86       25.57     12.91 o 
   3   3  10      103.35       82.40     32.69 o 
   4   3  10       16.19        7.19     11.02 o 
   5   3  10        1.22        7.42     12.35 o 
  -6   4  10      178.97      187.83     25.28 o 
  -5   4  10      351.39      308.79     44.76 o 
  -4   4  10      456.79      445.85     31.16 o 
  -3   4  10       49.88       50.67     53.09 o 
  -2   4  10      986.95      870.39     49.42 o 
  -1   4  10      226.00      232.01     23.69 o 
   0   4  10      162.28      148.34     16.15 o 
   1   4  10      145.31      151.93     19.30 o 
   2   4  10      198.49      218.73     19.85 o 
   3   4  10      328.43      343.91     26.03 o 
  -3   5  10        5.14       17.94     22.78 o 
  -2   5  10      237.71      254.10     21.84 o 
  -1   5  10       57.34       22.69     18.12 o 
   0   5  10       31.67       21.54     15.91 o 
  -5   1  11      614.82      597.12     57.42 o 
  -4   1  11        8.42       20.08     17.71 o 
  -3   1  11      330.59      307.51     28.73 o 
  -2   1  11      597.11      632.78     39.23 o 
  -1   1  11       50.75       41.13     21.72 o 
   0   1  11      235.39      222.90     33.54 o 
   1   1  11      136.73      171.45     23.47 o 
   2   1  11      169.53      201.41     24.73 o 
   3   1  11      177.66      230.80     28.39 o 
  -5   2  11       88.46       44.31     39.13 o 
  -4   2  11       74.11       44.48     31.05 o 
  -3   2  11       34.44       23.84     25.36 o 
  -2   2  11       14.94        9.17     13.30 o 
  -1   2  11       80.46       62.86     39.96 o 
   0   2  11        0.08        8.58     11.60 o 
   1   2  11       11.39        6.81     15.50 o 
   2   2  11        1.98        3.66     13.98 o 
  -3   3  11      172.19      129.17     37.80 o 
  -2   3  11       24.71       26.35     17.29 o 
  -1   3  11      343.83      363.36     45.18 o 
   0   3  11      346.14      324.16     32.49 o 
                                                 
